# Supplementary material for: 3,6-Dimethyl-N 1,N 4-bis­(1-phenyl­eth­yl)-1,4-dihydro-1,2,4,5-tetra­zine-1,4-dicarboxamide
Source: Acta Crystallogr Sect E Struct Rep Online. 2012 Jan 18;68(Pt 2):o428. doi: 10.1107/S160053681200133X (PMC3275185; doi:10.1107/S160053681200133X)
Supplement: Supplementary file 1 [file e-68-0o428-sup1.cif]

##############################################################################
#                                                                            #
# This CIF contains the data in a paper accepted for publication in          #
# Acta Crystallographica Section E. It conforms to the requirements of       #
# Notes for Authors for Acta Crystallographica Section E, and has been       #
# peer reviewed under the auspices of the IUCr Commission on Journals.       #
#                                                                            #
# Full details of the Crystallographic Information File format               #
# are given in the paper "The Crystallographic Information File (CIF):       #
# a New Standard Archive File for Crystallography" by S. R. Hall, F. H.      #
# Allen and I. D. Brown [Acta Cryst. (1991), A47, 655-685].                  #
#                                                                            #
# The current version of the core CIF dictionary is obtainable from          #
# ftp://ftp.iucr.org/pub/cif_core.dic.                                       #
#                                                                            #
# Software is freely available for graphical display of the structure(s)     #
# in this CIF. For information consult the CIF software page                 #
# http://www.iucr.org/resources/cif/software.                                #
#                                                                            #
# This file may be used for bona fide research purposes within the           #
# scientific community so long as proper attribution is given to the journal # 
# article from which it was obtained.                                        #
#                                                                            #
##############################################################################
data_I
_audit_creation_method     SHELXL-97
_chemical_name_systematic
;
3,6-Dimethyl-<i>N</i>^1^,<i>N</i>^4^-bis(1-phenylethyl)-1,4-dihydro-
1,2,4,5-tetrazine-1,4-dicarboxamide
;
_chemical_name_common     ?
_chemical_formula_moiety     'C22 H26 N6 O2'
_chemical_formula_sum     'C22 H26 N6 O2'
_chemical_formula_iupac     'C22 H26 N6 O2'
_chemical_formula_weight     406.49
_chemical_melting_point     ?
_chemical_melting_point_gt     414
_chemical_melting_point_lt     416
_symmetry_cell_setting     monoclinic
_symmetry_space_group_name_H-M     'P 21'
_symmetry_space_group_name_Hall     'P 2yb'
loop_
    _symmetry_equiv_pos_as_xyz
    'x, y, z'
    '-x, y+1/2, -z'
_cell_length_a     10.4653(15)
_cell_length_b     8.0606(12)
_cell_length_c     13.711(2)
_cell_angle_alpha     90.00
_cell_angle_beta     108.7020(10)
_cell_angle_gamma     90.00
_cell_volume     1095.5(3)
_cell_formula_units_Z     2
_cell_measurement_reflns_used     5504
_cell_measurement_theta_min     2.96
_cell_measurement_theta_max     28.17
_cell_measurement_temperature     298(2)
_exptl_crystal_description     block
_exptl_crystal_colour     colourless
_exptl_crystal_size_max     0.37
_exptl_crystal_size_mid     0.31
_exptl_crystal_size_min     0.26
_exptl_crystal_density_diffrn     1.232
_exptl_crystal_density_meas     ?
_exptl_crystal_density_method     'not measured'
_exptl_crystal_F_000     432
_exptl_absorpt_coefficient_mu     0.082
_exptl_absorpt_correction_type     multi-scan
_exptl_absorpt_process_details     '(SADABS; Bruker, 2001)'
_exptl_absorpt_correction_T_min     0.9701
_exptl_absorpt_correction_T_max     0.9789
_exptl_special_details     ?
_diffrn_ambient_temperature     298(2)
_diffrn_radiation_type     MoK\a
_diffrn_radiation_wavelength     0.71073
_diffrn_radiation_source     'fine-focus sealed tube'
_diffrn_radiation_monochromator     graphite
_diffrn_measurement_device_type     'Bruker SMART CCD area-detector'
_diffrn_measurement_method     'phi and omega scans'
_diffrn_detector_area_resol_mean     ?
_diffrn_reflns_number     8343
_diffrn_reflns_av_R_equivalents     0.0155
_diffrn_reflns_av_sigmaI/netI     0.0196
_diffrn_reflns_theta_min     2.96
_diffrn_reflns_theta_max     25.50
_diffrn_reflns_theta_full     25.50
_diffrn_measured_fraction_theta_max     0.999
_diffrn_measured_fraction_theta_full     0.999
_diffrn_reflns_limit_h_min     -12
_diffrn_reflns_limit_h_max     12
_diffrn_reflns_limit_k_min     -9
_diffrn_reflns_limit_k_max     9
_diffrn_reflns_limit_l_min     -16
_diffrn_reflns_limit_l_max     16
_diffrn_standards_number     ?
_diffrn_standards_interval_count     ?
_diffrn_standards_interval_time     ?
_diffrn_standards_decay_%     ?
_refine_special_details
;
Refinement of <i>F</i>^2^ against ALL reflections. The weighted <i>R</i>-factor
<i>wR</i> and goodness of fit <i>S</i> are based on <i>F</i>^2^, conventional
<i>R</i>-factors <i>R</i> are based on <i>F</i>, with <i>F</i> set to zero for
negative <i>F</i>^2^. The threshold expression of <i>F</i>^2^ >
\s(<i>F</i>^2^) is used only for calculating <i>R</i>-factors(gt) <i>etc</i>.
and is not relevant to the choice of reflections for refinement.
<i>R</i>-factors based on <i>F</i>^2^ are statistically about twice as large
as those based on <i>F</i>, and <i>R</i>- factors based on ALL data will be
even larger.
;
_reflns_number_total     4014
_reflns_number_gt     3809
_reflns_threshold_expression     I>2sigma(I)
_refine_ls_structure_factor_coef     Fsqd
_refine_ls_matrix_type     full
_refine_ls_R_factor_all     0.0298
_refine_ls_R_factor_gt     0.0278
_refine_ls_wR_factor_gt     0.0704
_refine_ls_wR_factor_ref     0.0722
_refine_ls_goodness_of_fit_ref     1.055
_refine_ls_restrained_S_all     1.055
_refine_ls_number_reflns     4014
_refine_ls_number_parameters     276
_refine_ls_number_restraints     1
_refine_ls_hydrogen_treatment     constr
_refine_ls_weighting_scheme     calc
_refine_ls_weighting_details
         'calc w=1/[\s^2^(Fo^2^)+(0.0351P)^2^+0.1082P] where P=(Fo^2^+2Fc^2^)/3'
_atom_sites_solution_hydrogens     geom
_atom_sites_solution_primary     direct
_atom_sites_solution_secondary     difmap
_refine_ls_shift/su_max     0.000
_refine_ls_shift/su_mean     0.000
_refine_diff_density_max     0.117
_refine_diff_density_min     -0.094
_refine_ls_extinction_method     'SHELXL97 (Sheldrick, 2008)'
_refine_ls_extinction_coef     0.079(3)
_refine_ls_extinction_expression
                                  'Fc^*^=kFc[1+0.001xFc^2^\l^3^/sin(2\q)]^-1/4^'
_refine_ls_abs_structure_details     ?
_refine_ls_abs_structure_Flack     ?
loop_
    _atom_type_symbol
    _atom_type_description
    _atom_type_scat_dispersion_real
    _atom_type_scat_dispersion_imag
    _atom_type_scat_source
    'C' 'C' 0.0033 0.0016
                         'International Tables Vol C Tables 4.2.6.8 and 6.1.1.4'
    'H' 'H' 0.0000 0.0000
                         'International Tables Vol C Tables 4.2.6.8 and 6.1.1.4'
    'N' 'N' 0.0061 0.0033
                         'International Tables Vol C Tables 4.2.6.8 and 6.1.1.4'
    'O' 'O' 0.0106 0.0060
                         'International Tables Vol C Tables 4.2.6.8 and 6.1.1.4'
_computing_data_collection     'SMART (Bruker, 2001)'
_computing_cell_refinement     'SAINT (Bruker, 2001)'
_computing_data_reduction     'SAINT (Bruker, 2001)'
_computing_structure_solution     'SHELXS97 (Sheldrick, 2008)'
_computing_structure_refinement     'SHELXL97 (Sheldrick, 2008)'
_computing_molecular_graphics     'ORTEP-3 for Windows (Farrugia, 1997)'
_computing_publication_material     'WinGX (Farrugia, 1999)'
loop_
    _atom_site_type_symbol
    _atom_site_label
    _atom_site_fract_x
    _atom_site_fract_y
    _atom_site_fract_z
    _atom_site_U_iso_or_equiv
    _atom_site_adp_type
    _atom_site_calc_flag
    _atom_site_refinement_flags
    _atom_site_occupancy
    _atom_site_symmetry_multiplicity
    _atom_site_disorder_assembly
    _atom_site_disorder_group
    C C6 0.61215(13) 0.43115(19) 0.45138(10) 0.0457(3) Uani d . 1 1 . .
    C C2 0.46716(15) 0.3828(3) 0.42427(14) 0.0711(5) Uani d . 1 1 . .
    H H2A 0.4590 0.2892 0.4652 0.107 Uiso calc R 1 1 . .
    H H2B 0.4330 0.3540 0.3526 0.107 Uiso calc R 1 1 . .
    H H2C 0.4163 0.4742 0.4376 0.107 Uiso calc R 1 1 . .
    C C3 0.87224(13) 0.45508(17) 0.46277(10) 0.0426(3) Uani d . 1 1 . .
    C C4 1.00874(16) 0.4220(3) 0.45547(13) 0.0663(5) Uani d . 1 1 . .
    H H4A 1.0746 0.4853 0.5069 0.099 Uiso calc R 1 1 . .
    H H4B 1.0107 0.4533 0.3884 0.099 Uiso calc R 1 1 . .
    H H4C 1.0290 0.3059 0.4664 0.099 Uiso calc R 1 1 . .
    C C5 0.57571(13) 0.67504(18) 0.33409(9) 0.0415(3) Uani d . 1 1 . .
    C C1 0.57492(15) 0.9210(2) 0.23003(11) 0.0541(4) Uani d . 1 1 . .
    H H1 0.4798 0.9198 0.2263 0.065 Uiso calc R 1 1 . .
    C C7 0.6404(2) 1.0771(3) 0.28855(15) 0.0829(6) Uani d . 1 1 . .
    H H7A 0.7352 1.0766 0.2974 0.124 Uiso calc R 1 1 . .
    H H7B 0.6274 1.0790 0.3548 0.124 Uiso calc R 1 1 . .
    H H7C 0.5995 1.1737 0.2501 0.124 Uiso calc R 1 1 . .
    C C8 0.58090(13) 0.92220(18) 0.12079(10) 0.0443(3) Uani d . 1 1 . .
    C C9 0.46735(16) 0.9574(3) 0.03815(13) 0.0680(5) Uani d . 1 1 . .
    H H9 0.3853 0.9760 0.0492 0.082 Uiso calc R 1 1 . .
    C C10 0.47455(17) 0.9652(3) -0.06069(14) 0.0762(6) Uani d . 1 1 . .
    H H10 0.3974 0.9893 -0.1155 0.091 Uiso calc R 1 1 . .
    C C11 0.59346(17) 0.9381(3) -0.07856(12) 0.0671(5) Uani d . 1 1 . .
    H H11 0.5977 0.9432 -0.1452 0.080 Uiso calc R 1 1 . .
    C C12 0.70692(17) 0.9031(3) 0.00266(13) 0.0667(5) Uani d . 1 1 . .
    H H12 0.7885 0.8839 -0.0089 0.080 Uiso calc R 1 1 . .
    C C13 0.70020(14) 0.8965(2) 0.10129(11) 0.0565(4) Uani d . 1 1 . .
    H H13 0.7781 0.8741 0.1558 0.068 Uiso calc R 1 1 . .
    C C14 0.91963(12) 0.34611(17) 0.64199(9) 0.0372(3) Uani d . 1 1 . .
    C C15 0.92829(13) 0.22812(17) 0.80845(9) 0.0400(3) Uani d . 1 1 . .
    H H15 1.0155 0.2853 0.8314 0.048 Uiso calc R 1 1 . .
    C C16 0.85082(18) 0.2769(2) 0.88085(12) 0.0582(4) Uani d . 1 1 . .
    H H16A 0.7633 0.2259 0.8584 0.087 Uiso calc R 1 1 . .
    H H16B 0.8408 0.3953 0.8805 0.087 Uiso calc R 1 1 . .
    H H16C 0.8994 0.2403 0.9494 0.087 Uiso calc R 1 1 . .
    C C17 0.95569(12) 0.04323(17) 0.81019(9) 0.0381(3) Uani d . 1 1 . .
    C C18 1.08568(15) -0.0187(2) 0.84585(12) 0.0520(4) Uani d . 1 1 . .
    H H18 1.1579 0.0542 0.8700 0.062 Uiso calc R 1 1 . .
    C C19 1.11002(18) -0.1875(2) 0.84623(14) 0.0625(4) Uani d . 1 1 . .
    H H19 1.1980 -0.2273 0.8705 0.075 Uiso calc R 1 1 . .
    C C20 1.00479(19) -0.2956(2) 0.81091(13) 0.0660(4) Uani d . 1 1 . .
    H H20 1.0208 -0.4091 0.8111 0.079 Uiso calc R 1 1 . .
    C C21 0.87547(19) -0.2360(2) 0.77518(16) 0.0734(5) Uani d . 1 1 . .
    H H21 0.8038 -0.3095 0.7506 0.088 Uiso calc R 1 1 . .
    C C22 0.85099(15) -0.0688(2) 0.77539(13) 0.0582(4) Uani d . 1 1 . .
    H H22 0.7626 -0.0303 0.7518 0.070 Uiso calc R 1 1 . .
    N N1 0.65789(11) 0.55475(16) 0.39939(8) 0.0449(3) Uani d . 1 1 . .
    N N2 0.78681(11) 0.52904(15) 0.38757(8) 0.0461(3) Uani d . 1 1 . .
    N N4 0.83276(10) 0.39916(16) 0.54557(8) 0.0433(3) Uani d . 1 1 . .
    N N5 0.69652(11) 0.34775(17) 0.52228(9) 0.0489(3) Uani d . 1 1 . .
    N N3 0.64017(12) 0.77317(17) 0.28704(9) 0.0520(3) Uani d . 1 1 . .
    H H3 0.7215 0.7495 0.2901 0.062 Uiso calc R 1 1 . .
    N N6 0.85493(10) 0.28577(15) 0.70385(8) 0.0426(3) Uani d . 1 1 . .
    H H6 0.7683 0.2805 0.6819 0.051 Uiso calc R 1 1 . .
    O O1 0.45662(10) 0.68726(15) 0.32671(8) 0.0580(3) Uani d . 1 1 . .
    O O2 1.04136(9) 0.36545(14) 0.66573(7) 0.0497(3) Uani d . 1 1 . .
loop_
    _atom_site_aniso_label
    _atom_site_aniso_U_11
    _atom_site_aniso_U_22
    _atom_site_aniso_U_33
    _atom_site_aniso_U_12
    _atom_site_aniso_U_13
    _atom_site_aniso_U_23
    C6 0.0430(7) 0.0569(8) 0.0349(6) -0.0023(6) 0.0093(5) 0.0085(6)
    C2 0.0442(8) 0.0935(14) 0.0659(10) -0.0094(9) 0.0040(7) 0.0340(10)
    C3 0.0460(7) 0.0469(8) 0.0368(6) 0.0050(6) 0.0157(6) 0.0089(6)
    C4 0.0557(9) 0.0945(13) 0.0574(9) 0.0236(9) 0.0304(7) 0.0280(9)
    C5 0.0440(7) 0.0486(8) 0.0320(6) 0.0077(6) 0.0122(5) 0.0025(6)
    C1 0.0555(8) 0.0560(9) 0.0537(8) 0.0184(7) 0.0216(7) 0.0170(7)
    C7 0.1244(17) 0.0603(11) 0.0657(12) 0.0200(12) 0.0330(12) 0.0012(9)
    C8 0.0419(7) 0.0415(7) 0.0478(7) 0.0038(6) 0.0119(6) 0.0127(6)
    C9 0.0425(8) 0.0951(14) 0.0638(10) 0.0123(8) 0.0133(7) 0.0306(10)
    C10 0.0515(9) 0.1116(17) 0.0542(10) 0.0021(10) 0.0010(7) 0.0309(10)
    C11 0.0693(10) 0.0853(13) 0.0443(8) -0.0056(10) 0.0148(7) 0.0120(9)
    C12 0.0543(9) 0.0927(13) 0.0554(9) 0.0067(9) 0.0209(7) 0.0111(9)
    C13 0.0400(7) 0.0769(11) 0.0476(8) 0.0076(7) 0.0071(6) 0.0097(8)
    C14 0.0391(7) 0.0386(6) 0.0332(6) 0.0035(5) 0.0104(5) 0.0027(5)
    C15 0.0402(7) 0.0460(8) 0.0304(6) -0.0022(5) 0.0068(5) 0.0044(5)
    C16 0.0776(11) 0.0564(9) 0.0449(8) 0.0074(8) 0.0254(7) -0.0005(7)
    C17 0.0414(7) 0.0457(7) 0.0261(6) -0.0016(6) 0.0093(5) 0.0034(5)
    C18 0.0437(8) 0.0514(8) 0.0556(9) -0.0002(6) 0.0087(6) 0.0029(7)
    C19 0.0574(9) 0.0585(10) 0.0672(10) 0.0145(8) 0.0139(8) 0.0049(8)
    C20 0.0843(12) 0.0439(9) 0.0656(11) 0.0055(8) 0.0182(9) -0.0025(8)
    C21 0.0668(11) 0.0516(10) 0.0899(14) -0.0146(9) 0.0084(9) -0.0079(9)
    C22 0.0436(8) 0.0546(10) 0.0683(9) -0.0037(7) 0.0064(7) -0.0005(8)
    N1 0.0406(6) 0.0557(7) 0.0404(6) 0.0081(5) 0.0156(5) 0.0130(5)
    N2 0.0447(6) 0.0567(7) 0.0412(6) 0.0093(5) 0.0198(5) 0.0124(5)
    N4 0.0366(5) 0.0573(7) 0.0352(5) -0.0019(5) 0.0103(4) 0.0103(5)
    N5 0.0384(6) 0.0635(7) 0.0407(6) -0.0066(5) 0.0069(5) 0.0153(6)
    N3 0.0487(7) 0.0588(8) 0.0535(7) 0.0166(6) 0.0232(6) 0.0212(6)
    N6 0.0352(6) 0.0533(7) 0.0366(6) 0.0004(5) 0.0078(4) 0.0116(5)
    O1 0.0446(6) 0.0702(7) 0.0606(7) 0.0120(5) 0.0189(5) 0.0167(6)
    O2 0.0371(5) 0.0695(7) 0.0409(5) 0.0005(5) 0.0104(4) 0.0072(5)
_geom_special_details
;
All e.s.d.'s (except the e.s.d. in the dihedral angle between two l.s. planes)
are estimated using the full covariance matrix. The cell e.s.d.'s are taken
into account individually in the estimation of e.s.d.'s in distances, angles
and torsion angles; correlations between e.s.d.'s in cell parameters are only
used when they are defined by crystal symmetry. An approximate (isotropic)
treatment of cell e.s.d.'s is used for estimating e.s.d.'s involving l.s.
planes.
;
loop_
    _geom_bond_atom_site_label_1
    _geom_bond_atom_site_label_2
    _geom_bond_site_symmetry_2
    _geom_bond_distance
    _geom_bond_publ_flag
    C6 N5 . 1.2752(18) ?
    C6 N1 . 1.3959(18) ?
    C6 C2 . 1.4935(19) ?
    C2 H2A . 0.9600 ?
    C2 H2B . 0.9600 ?
    C2 H2C . 0.9600 ?
    C3 N2 . 1.2753(17) ?
    C3 N4 . 1.4013(16) ?
    C3 C4 . 1.4879(19) ?
    C4 H4A . 0.9600 ?
    C4 H4B . 0.9600 ?
    C4 H4C . 0.9600 ?
    C5 O1 . 1.2217(16) ?
    C5 N3 . 1.3326(18) ?
    C5 N1 . 1.4098(17) ?
    C1 N3 . 1.4678(19) ?
    C1 C8 . 1.519(2) ?
    C1 C7 . 1.531(3) ?
    C1 H1 . 0.9800 ?
    C7 H7A . 0.9600 ?
    C7 H7B . 0.9600 ?
    C7 H7C . 0.9600 ?
    C8 C13 . 1.3738(19) ?
    C8 C9 . 1.383(2) ?
    C9 C10 . 1.383(2) ?
    C9 H9 . 0.9300 ?
    C10 C11 . 1.361(2) ?
    C10 H10 . 0.9300 ?
    C11 C12 . 1.372(2) ?
    C11 H11 . 0.9300 ?
    C12 C13 . 1.377(2) ?
    C12 H12 . 0.9300 ?
    C13 H13 . 0.9300 ?
    C14 O2 . 1.2195(15) ?
    C14 N6 . 1.3351(17) ?
    C14 N4 . 1.4094(16) ?
    C15 N6 . 1.4684(16) ?
    C15 C17 . 1.516(2) ?
    C15 C16 . 1.5210(19) ?
    C15 H15 . 0.9800 ?
    C16 H16A . 0.9600 ?
    C16 H16B . 0.9600 ?
    C16 H16C . 0.9600 ?
    C17 C22 . 1.382(2) ?
    C17 C18 . 1.383(2) ?
    C18 C19 . 1.384(2) ?
    C18 H18 . 0.9300 ?
    C19 C20 . 1.366(3) ?
    C19 H19 . 0.9300 ?
    C20 C21 . 1.370(3) ?
    C20 H20 . 0.9300 ?
    C21 C22 . 1.372(3) ?
    C21 H21 . 0.9300 ?
    C22 H22 . 0.9300 ?
    N1 N2 . 1.4247(15) ?
    N4 N5 . 1.4194(15) ?
    N3 H3 . 0.8600 ?
    N6 H6 . 0.8600 ?
loop_
    _geom_angle_atom_site_label_1
    _geom_angle_atom_site_label_2
    _geom_angle_atom_site_label_3
    _geom_angle_site_symmetry_1
    _geom_angle_site_symmetry_3
    _geom_angle
    _geom_angle_publ_flag
    N5 C6 N1 . . 119.91(12) ?
    N5 C6 C2 . . 116.88(13) ?
    N1 C6 C2 . . 123.12(12) ?
    C6 C2 H2A . . 109.5 ?
    C6 C2 H2B . . 109.5 ?
    H2A C2 H2B . . 109.5 ?
    C6 C2 H2C . . 109.5 ?
    H2A C2 H2C . . 109.5 ?
    H2B C2 H2C . . 109.5 ?
    N2 C3 N4 . . 119.54(12) ?
    N2 C3 C4 . . 117.96(12) ?
    N4 C3 C4 . . 122.39(12) ?
    C3 C4 H4A . . 109.5 ?
    C3 C4 H4B . . 109.5 ?
    H4A C4 H4B . . 109.5 ?
    C3 C4 H4C . . 109.5 ?
    H4A C4 H4C . . 109.5 ?
    H4B C4 H4C . . 109.5 ?
    O1 C5 N3 . . 124.99(12) ?
    O1 C5 N1 . . 120.43(12) ?
    N3 C5 N1 . . 114.53(11) ?
    N3 C1 C8 . . 111.78(12) ?
    N3 C1 C7 . . 109.55(13) ?
    C8 C1 C7 . . 111.00(14) ?
    N3 C1 H1 . . 108.1 ?
    C8 C1 H1 . . 108.1 ?
    C7 C1 H1 . . 108.1 ?
    C1 C7 H7A . . 109.5 ?
    C1 C7 H7B . . 109.5 ?
    H7A C7 H7B . . 109.5 ?
    C1 C7 H7C . . 109.5 ?
    H7A C7 H7C . . 109.5 ?
    H7B C7 H7C . . 109.5 ?
    C13 C8 C9 . . 117.85(14) ?
    C13 C8 C1 . . 121.22(12) ?
    C9 C8 C1 . . 120.85(13) ?
    C10 C9 C8 . . 120.65(15) ?
    C10 C9 H9 . . 119.7 ?
    C8 C9 H9 . . 119.7 ?
    C11 C10 C9 . . 120.62(15) ?
    C11 C10 H10 . . 119.7 ?
    C9 C10 H10 . . 119.7 ?
    C10 C11 C12 . . 119.37(16) ?
    C10 C11 H11 . . 120.3 ?
    C12 C11 H11 . . 120.3 ?
    C11 C12 C13 . . 120.10(15) ?
    C11 C12 H12 . . 119.9 ?
    C13 C12 H12 . . 119.9 ?
    C8 C13 C12 . . 121.39(14) ?
    C8 C13 H13 . . 119.3 ?
    C12 C13 H13 . . 119.3 ?
    O2 C14 N6 . . 125.18(11) ?
    O2 C14 N4 . . 121.06(11) ?
    N6 C14 N4 . . 113.60(11) ?
    N6 C15 C17 . . 111.31(11) ?
    N6 C15 C16 . . 109.54(12) ?
    C17 C15 C16 . . 112.43(12) ?
    N6 C15 H15 . . 107.8 ?
    C17 C15 H15 . . 107.8 ?
    C16 C15 H15 . . 107.8 ?
    C15 C16 H16A . . 109.5 ?
    C15 C16 H16B . . 109.5 ?
    H16A C16 H16B . . 109.5 ?
    C15 C16 H16C . . 109.5 ?
    H16A C16 H16C . . 109.5 ?
    H16B C16 H16C . . 109.5 ?
    C22 C17 C18 . . 117.87(14) ?
    C22 C17 C15 . . 120.80(12) ?
    C18 C17 C15 . . 121.32(12) ?
    C17 C18 C19 . . 121.00(15) ?
    C17 C18 H18 . . 119.5 ?
    C19 C18 H18 . . 119.5 ?
    C20 C19 C18 . . 119.98(16) ?
    C20 C19 H19 . . 120.0 ?
    C18 C19 H19 . . 120.0 ?
    C19 C20 C21 . . 119.65(16) ?
    C19 C20 H20 . . 120.2 ?
    C21 C20 H20 . . 120.2 ?
    C20 C21 C22 . . 120.49(16) ?
    C20 C21 H21 . . 119.8 ?
    C22 C21 H21 . . 119.8 ?
    C21 C22 C17 . . 121.00(15) ?
    C21 C22 H22 . . 119.5 ?
    C17 C22 H22 . . 119.5 ?
    C6 N1 C5 . . 125.16(11) ?
    C6 N1 N2 . . 116.52(11) ?
    C5 N1 N2 . . 115.78(10) ?
    C3 N2 N1 . . 114.83(10) ?
    C3 N4 C14 . . 126.05(11) ?
    C3 N4 N5 . . 116.58(10) ?
    C14 N4 N5 . . 114.94(10) ?
    C6 N5 N4 . . 114.68(11) ?
    C5 N3 C1 . . 121.22(12) ?
    C5 N3 H3 . . 119.4 ?
    C1 N3 H3 . . 119.4 ?
    C14 N6 C15 . . 121.52(11) ?
    C14 N6 H6 . . 119.2 ?
    C15 N6 H6 . . 119.2 ?
loop_
    _geom_torsion_atom_site_label_1
    _geom_torsion_atom_site_label_2
    _geom_torsion_atom_site_label_3
    _geom_torsion_atom_site_label_4
    _geom_torsion_site_symmetry_1
    _geom_torsion_site_symmetry_2
    _geom_torsion_site_symmetry_3
    _geom_torsion_site_symmetry_4
    _geom_torsion
    _geom_torsion_publ_flag
    N3 C1 C8 C13 . . . . -50.2(2) ?
    C7 C1 C8 C13 . . . . 72.40(19) ?
    N3 C1 C8 C9 . . . . 132.96(16) ?
    C7 C1 C8 C9 . . . . -104.41(19) ?
    C13 C8 C9 C10 . . . . 0.4(3) ?
    C1 C8 C9 C10 . . . . 177.27(18) ?
    C8 C9 C10 C11 . . . . 0.2(3) ?
    C9 C10 C11 C12 . . . . -0.2(3) ?
    C10 C11 C12 C13 . . . . -0.3(3) ?
    C9 C8 C13 C12 . . . . -0.8(3) ?
    C1 C8 C13 C12 . . . . -177.74(17) ?
    C11 C12 C13 C8 . . . . 0.8(3) ?
    N6 C15 C17 C22 . . . . -57.93(17) ?
    C16 C15 C17 C22 . . . . 65.39(16) ?
    N6 C15 C17 C18 . . . . 121.65(14) ?
    C16 C15 C17 C18 . . . . -115.02(15) ?
    C22 C17 C18 C19 . . . . 0.3(2) ?
    C15 C17 C18 C19 . . . . -179.33(15) ?
    C17 C18 C19 C20 . . . . 0.1(3) ?
    C18 C19 C20 C21 . . . . 0.0(3) ?
    C19 C20 C21 C22 . . . . -0.5(3) ?
    C20 C21 C22 C17 . . . . 0.9(3) ?
    C18 C17 C22 C21 . . . . -0.7(2) ?
    C15 C17 C22 C21 . . . . 178.87(16) ?
    N5 C6 N1 C5 . . . . -167.49(14) ?
    C2 C6 N1 C5 . . . . 16.2(2) ?
    N5 C6 N1 N2 . . . . 31.4(2) ?
    C2 C6 N1 N2 . . . . -144.94(16) ?
    O1 C5 N1 C6 . . . . 7.0(2) ?
    N3 C5 N1 C6 . . . . -175.44(14) ?
    O1 C5 N1 N2 . . . . 168.28(13) ?
    N3 C5 N1 N2 . . . . -14.20(18) ?
    N4 C3 N2 N1 . . . . 3.17(19) ?
    C4 C3 N2 N1 . . . . 179.28(15) ?
    C6 N1 N2 C3 . . . . -34.68(18) ?
    C5 N1 N2 C3 . . . . 162.40(13) ?
    N2 C3 N4 C14 . . . . -166.55(13) ?
    C4 C3 N4 C14 . . . . 17.5(2) ?
    N2 C3 N4 N5 . . . . 32.1(2) ?
    C4 C3 N4 N5 . . . . -143.84(16) ?
    O2 C14 N4 C3 . . . . 9.7(2) ?
    N6 C14 N4 C3 . . . . -174.56(14) ?
    O2 C14 N4 N5 . . . . 171.31(13) ?
    N6 C14 N4 N5 . . . . -12.93(17) ?
    N1 C6 N5 N4 . . . . 3.8(2) ?
    C2 C6 N5 N4 . . . . -179.63(15) ?
    C3 N4 N5 C6 . . . . -35.42(19) ?
    C14 N4 N5 C6 . . . . 161.14(13) ?
    O1 C5 N3 C1 . . . . 7.4(2) ?
    N1 C5 N3 C1 . . . . -169.98(13) ?
    C8 C1 N3 C5 . . . . -126.84(15) ?
    C7 C1 N3 C5 . . . . 109.70(17) ?
    O2 C14 N6 C15 . . . . -2.9(2) ?
    N4 C14 N6 C15 . . . . -178.49(12) ?
    C17 C15 N6 C14 . . . . -93.33(15) ?
    C16 C15 N6 C14 . . . . 141.71(14) ?
loop_
    _geom_hbond_atom_site_label_D
    _geom_hbond_atom_site_label_H
    _geom_hbond_atom_site_label_A
    _geom_hbond_site_symmetry_A
    _geom_hbond_distance_DH
    _geom_hbond_distance_HA
    _geom_hbond_distance_DA
    _geom_hbond_angle_DHA
    N6 H6 O1 2_646 0.86 2.44 3.2497(15) 158
    N3 H3 O2 2_756 0.86 2.54 3.2706(16) 144
    C13 H13 O2 2_756 0.93 2.57 3.4701(17) 163
data_global
_journal_date_recd_electronic     2012-01-03
_journal_date_accepted     2012-01-11
_journal_name_full     'Acta Crystallographica, Section E'
_journal_year     2012
_journal_volume     68
_journal_issue      2
_journal_page_first     o428
_journal_page_last     o428
_journal_paper_category     QO
_journal_paper_doi     10.1107/S160053681200133X
_journal_coeditor_code     CV5230
_publ_contact_author
;
Dr. Guo-Wu Rao
College of Pharmaceutical Science
Zhejiang University of Technology
Hangzhou, 310014
People's Republic of China
;
_publ_contact_author_email     'rgw@zjut.edu.cn'
_publ_section_title
;\
3,6-Dimethyl-<i>N</i>^1^,<i>N</i>^4^-bis(1-phenylethyl)-1,4-dihydro-1,2,4,5-\
tetrazine-1,4-dicarboxamide
;
loop_
    _publ_author_name
    _publ_author_address
    'Guo-Wu Rao'
;
College of Pharmaceutical Science
Zhejiang University of Technology
Hangzhou, 310014
People's Republic of China
;
    'Qi Li'
;
College of Pharmaceutical Science
Zhejiang University of Technology
Hangzhou, 310014
People's Republic of China
;
    'Xiao-Jing Lu'
;
College of Pharmaceutical Science
Zhejiang University of Technology
Hangzhou, 310014
People's Republic of China
;
