# Supplementary material for: 3,6-Dimethyl-N 1,N 4-bis­(1-phenyl­eth­yl)-1,4-dihydro-1,2,4,5-tetra­zine-1,4-dicarboxamide
Source: Acta Crystallogr Sect E Struct Rep Online. 2012 Jan 18;68(Pt 2):o428. doi: 10.1107/S160053681200133X (PMC3275185; doi:10.1107/S160053681200133X)
Supplement: Supplementary file 2 [file e-68-0o428-Isup2.hkl]

#
# h,k,l, Fc-squared, Fo-squared, sigma(Fo-squared) and status flag
#
data_I
_shelx_title ' A in P2(1)'
_shelx_refln_list_code          4
_shelx_F_calc_maximum      103.37
_exptl_crystal_F_000       432.00
_reflns_d_resolution_high  0.8255
 
loop_
 _symmetry_equiv_pos_as_xyz
 'x, y, z'
 '-x, y+1/2, -z'
 
_cell_length_a    10.4653
_cell_length_b     8.0606
_cell_length_c    13.7107
_cell_angle_alpha  90.000
_cell_angle_beta  108.702
_cell_angle_gamma  90.000
 
_shelx_F_squared_multiplier     1.000
 
loop_
 _refln_index_h
 _refln_index_k
 _refln_index_l
 _refln_F_squared_calc
 _refln_F_squared_meas
 _refln_F_squared_sigma
 _refln_observed_status
   1  -9   0        3.89        3.92      0.61 o
   2  -9   0        6.18        7.28      0.60 o
   3  -9   0        6.30        5.21      0.56 o
   4  -9   0       12.60       12.98      1.08 o
   0  -8   0       78.44       76.34      2.25 o
   1  -8   0       33.06       31.55      1.04 o
   2  -8   0       23.73       20.73      0.80 o
   3  -8   0       11.91       12.59      0.67 o
   4  -8   0       16.05       15.74      0.76 o
   5  -8   0       47.61       51.13      1.35 o
   6  -8   0        5.43        6.75      0.86 o
   1  -7   0       26.90       25.85      0.81 o
   2  -7   0       18.60       17.46      0.88 o
   3  -7   0       73.49       71.27      1.48 o
   4  -7   0       28.56       27.10      0.88 o
   5  -7   0       41.55       43.96      1.15 o
   6  -7   0       46.79       50.87      1.50 o
   7  -7   0        1.24        0.64      0.55 o
   8  -7   0        2.45        2.77      0.70 o
   0  -6   0      186.06      194.63      4.10 o
   1  -6   0       20.02       17.42      0.77 o
   2  -6   0       18.81       22.51      0.58 o
   3  -6   0      129.12      120.37      4.15 o
   4  -6   0      251.36      249.81      6.28 o
   5  -6   0       39.70       38.51      1.02 o
   6  -6   0       22.74       24.72      1.46 o
   7  -6   0       44.09       47.49      1.22 o
   8  -6   0       64.25       60.99      1.92 o
   9  -6   0        8.23       10.03      1.00 o
   1  -5   0      271.34      246.27      2.74 o
   2  -5   0      100.13       99.06      1.28 o
   3  -5   0       66.67       67.04      0.97 o
   4  -5   0        2.75        2.44      0.29 o
   5  -5   0       65.71       69.25      1.36 o
   6  -5   0       47.81       50.62      1.17 o
   7  -5   0       22.91       20.99      0.77 o
   8  -5   0        8.30        8.66      0.54 o
   9  -5   0       29.23       31.10      1.00 o
  10  -5   0       18.18       21.12      1.31 o
   0  -4   0      473.22      436.34      5.58 o
   1  -4   0      747.47      757.97      7.76 o
   2  -4   0      687.47      673.55      6.93 o
   3  -4   0      271.65      276.73      3.01 o
   4  -4   0      145.15      128.93      1.57 o
   5  -4   0      115.37      120.70      1.76 o
   6  -4   0       70.11       68.69      1.33 o
   7  -4   0      274.09      269.33      3.92 o
   8  -4   0       81.35       77.25      1.57 o
   9  -4   0        5.43        5.99      0.50 o
  10  -4   0        9.45       10.97      0.67 o
   1  -3   0      322.41      312.59      3.28 o
   2  -3   0      153.54      147.69      1.66 o
   3  -3   0       12.71       12.66      0.33 o
   4  -3   0       29.08       30.30      0.52 o
   5  -3   0      267.05      252.06      4.29 o
   6  -3   0       46.36       46.80      0.76 o
   7  -3   0       84.83       78.00      1.60 o
   8  -3   0      173.16      173.70      2.75 o
   9  -3   0       61.81       67.71      1.45 o
  10  -3   0       30.10       29.48      0.94 o
  11  -3   0       13.69       12.43      0.68 o
   0  -2   0    10682.85    11556.17    326.16 o
   1  -2   0     1238.12     1177.18     11.96 o
   2  -2   0       34.93       39.93      1.71 o
   3  -2   0      140.63      129.02      1.91 o
   4  -2   0      125.13      131.95      1.52 o
   5  -2   0      221.43      238.60      2.63 o
   6  -2   0       11.61        9.89      0.40 o
   7  -2   0      224.31      221.13      3.11 o
   8  -2   0        5.50        5.32      0.38 o
   9  -2   0       47.45       44.83      1.64 o
  10  -2   0       17.71       17.94      1.08 o
  11  -2   0        8.11        6.47      0.53 o
   1  -1   0      234.40      223.83      4.08 o
   2  -1   0     3995.03     3899.23    107.95 o
   3  -1   0      163.42      180.46      2.38 o
   4  -1   0       68.15       65.12      0.82 o
   5  -1   0      523.22      578.99      5.90 o
   6  -1   0      160.53      170.43      1.93 o
   7  -1   0       25.37       25.97      0.69 o
   8  -1   0      279.29      267.08      3.74 o
   9  -1   0        0.16       -0.12      0.26 o
  10  -1   0       62.74       58.91      1.98 o
  11  -1   0        1.77        1.87      0.55 o
   2   0   0     3354.54     3424.87     34.27 o
   3   0   0       34.98       39.57      0.53 o
   4   0   0      749.97      771.46      7.74 o
   5   0   0        2.57        2.24      0.17 o
   6   0   0       28.36       30.12      0.56 o
   7   0   0      164.13      153.11      1.86 o
   8   0   0       39.37       33.02      0.86 o
   9   0   0        0.05        0.36      0.36 o
  10   0   0        8.59       10.51      0.58 o
  11   0   0        3.80        3.36      0.64 o
  12   0   0        5.95        9.85      0.96 o
   1   1   0      234.12      226.32      2.29 o
   2   1   0     3995.09     4031.12    105.08 o
   3   1   0      163.66      182.60      1.97 o
   4   1   0       68.49       67.77      0.88 o
   5   1   0      523.02      581.14      5.96 o
   6   1   0      160.79      167.98      2.14 o
   7   1   0       25.32       26.14      0.58 o
   8   1   0      279.32      266.50      3.07 o
   9   1   0        0.16       -0.15      0.22 o
  10   1   0       62.79       60.42      1.36 o
  11   1   0        1.76        1.96      0.40 o
   0   2   0    10685.71    11573.09    197.16 o
   1   2   0     1236.21     1203.52     10.12 o
   2   2   0       35.08       36.63      0.68 o
   3   2   0      140.80      131.04      1.85 o
   4   2   0      125.19      130.09      1.92 o
   5   2   0      221.53      240.95      3.28 o
   6   2   0       11.60       10.30      0.41 o
   7   2   0      224.49      220.23      2.60 o
   8   2   0        5.50        5.21      0.34 o
   9   2   0       47.51       45.90      0.99 o
  10   2   0       17.66       17.76      1.29 o
  11   2   0        8.13        8.11      0.83 o
   1   3   0      322.57      313.96      2.80 o
   2   3   0      153.55      148.18      1.43 o
   3   3   0       12.68       12.60      0.44 o
   4   3   0       29.12       30.66      1.75 o
   5   3   0      267.24      252.54      3.50 o
   6   3   0       46.26       46.14      1.03 o
   7   3   0       84.82       81.75      1.54 o
   8   3   0      173.06      173.18      2.75 o
   9   3   0       61.65       67.16      1.58 o
  10   3   0       30.15       30.02      0.98 o
  11   3   0       13.68       11.43      0.96 o
   0   4   0      473.60      445.22      7.85 o
   1   4   0      746.79      766.30      6.60 o
   2   4   0      687.89      680.02      5.91 o
   3   4   0      271.73      278.52      3.76 o
   4   4   0      145.09      131.31      2.87 o
   5   4   0      115.36      116.36      2.85 o
   6   4   0       70.13       65.89      1.36 o
   7   4   0      274.13      270.70      3.93 o
   8   4   0       81.33       77.29      2.15 o
   9   4   0        5.45        5.98      0.53 o
  10   4   0        9.44       11.09      0.67 o
   1   5   0      271.05      243.60      2.33 o
   2   5   0       99.99       97.98      1.11 o
   3   5   0       66.74       66.49      1.28 o
   4   5   0        2.72        3.20      0.37 o
   5   5   0       65.73       67.88      1.68 o
   6   5   0       47.74       49.44      1.22 o
   7   5   0       22.95       21.79      0.85 o
   8   5   0        8.33        8.12      0.88 o
   9   5   0       29.21       31.01      1.09 o
  10   5   0       18.21       19.64      0.90 o
   0   6   0      186.49      193.72      2.23 o
   1   6   0       20.01       16.88      0.40 o
   2   6   0       18.78       22.87      0.58 o
   3   6   0      129.13      123.82      2.06 o
   4   6   0      251.43      248.69      3.66 o
   5   6   0       39.71       36.77      1.03 o
   6   6   0       22.74       22.62      0.85 o
   7   6   0       44.03       47.67      1.29 o
   8   6   0       64.29       64.80      3.28 o
   9   6   0        8.22       10.20      0.72 o
   1   7   0       26.89       24.63      0.62 o
   2   7   0       18.65       16.85      0.69 o
   3   7   0       73.62       67.94      1.44 o
   4   7   0       28.59       25.29      0.87 o
   5   7   0       41.62       42.87      1.69 o
   6   7   0       46.73       47.39      1.31 o
   7   7   0        1.23        1.59      1.10 o
   8   7   0        2.43        2.03      0.47 o
   1   8   0       33.01       31.48      0.79 o
   2   8   0       23.71       18.80      0.78 o
   3   8   0       11.88       12.59      0.66 o
   4   8   0       16.08       13.90      1.05 o
   5   8   0       47.68       50.72      1.37 o
   6   8   0        5.42        6.42      0.76 o
   2   9   0        6.17        7.77      0.55 o
   3   9   0        6.31        5.42      0.78 o
   4   9   0       12.59       12.93      0.75 o
  -4  -9   1       10.60       11.93      1.09 o
  -3  -9   1       10.47       13.51      1.12 o
  -2  -9   1        2.10        2.29      0.93 o
  -1  -9   1       11.23       13.99      1.07 o
   0  -9   1       14.96       17.17      0.81 o
   1  -9   1       32.00       34.59      1.11 o
   2  -9   1        3.90        4.33      0.74 o
   3  -9   1       18.91       21.18      0.92 o
   4  -9   1        1.22        1.27      0.61 o
  -7  -8   1       17.81       22.11      1.36 o
  -6  -8   1        7.50        8.17      0.95 o
  -5  -8   1       50.85       55.10      2.04 o
  -4  -8   1        8.16        7.76      0.84 o
  -3  -8   1       12.41       12.93      0.84 o
  -2  -8   1       32.69       29.88      0.94 o
  -1  -8   1        0.84        0.89      0.33 o
   0  -8   1        1.19        1.33      0.35 o
   1  -8   1        5.71        7.31      0.54 o
   2  -8   1       41.42       36.92      1.06 o
   3  -8   1        6.38        7.46      0.57 o
   4  -8   1        1.82        0.91      1.18 o
   5  -8   1        0.43        0.61      0.37 o
   6  -8   1        2.21        2.44      0.67 o
  -8  -7   1       14.71       18.62      1.23 o
  -7  -7   1        9.02       10.94      0.99 o
  -6  -7   1        9.30        8.54      0.85 o
  -5  -7   1       16.10       14.44      1.22 o
  -4  -7   1       11.10       10.72      0.60 o
  -3  -7   1       19.12       22.51      1.70 o
  -2  -7   1       12.39       10.93      0.45 o
  -1  -7   1       61.10       56.79      1.55 o
   0  -7   1        2.97        4.18      0.53 o
   1  -7   1       57.32       51.60      1.19 o
   2  -7   1        0.09        0.14      0.27 o
   3  -7   1       16.91       15.52      1.35 o
   4  -7   1        1.40        1.70      0.37 o
   5  -7   1       21.83       21.74      0.83 o
   6  -7   1        1.19        0.50      0.36 o
   7  -7   1       18.07       17.44      0.84 o
   8  -7   1        1.94        1.80      0.45 o
  -9  -6   1        9.21        9.83      0.93 o
  -8  -6   1       15.88       16.83      1.14 o
  -7  -6   1        6.56        6.19      0.74 o
  -6  -6   1       49.51       52.56      1.25 o
  -5  -6   1       53.23       53.60      1.41 o
  -4  -6   1       19.34       19.35      0.71 o
  -3  -6   1      103.81      102.78      1.40 o
  -2  -6   1      212.64      206.28      2.44 o
  -1  -6   1       10.75        9.79      0.39 o
   0  -6   1      105.90      101.42      1.41 o
   1  -6   1       86.62       77.83      1.44 o
   2  -6   1      249.98      249.42      3.58 o
   3  -6   1        0.22       -0.25      0.27 o
   4  -6   1       37.12       37.02      0.98 o
   5  -6   1       27.64       26.86      0.86 o
   6  -6   1       14.59       15.16      0.70 o
   7  -6   1       23.39       22.94      0.87 o
   8  -6   1       68.29       78.57      1.72 o
   9  -6   1        2.38        2.84      0.49 o
 -10  -5   1        1.72        1.59      0.58 o
  -9  -5   1        1.12        0.88      0.49 o
  -8  -5   1       58.39       59.88      1.36 o
  -7  -5   1      112.61      111.12      6.20 o
  -6  -5   1      210.40      220.40      3.42 o
  -5  -5   1       39.03       37.76      0.92 o
  -4  -5   1       50.14       53.11      0.89 o
  -3  -5   1       55.08       58.86      0.89 o
  -2  -5   1       37.45       39.04      0.67 o
  -1  -5   1      105.99       98.54      1.30 o
   0  -5   1      160.19      161.64      1.93 o
   1  -5   1      258.15      232.74      2.62 o
   2  -5   1       81.18       81.84      1.11 o
   3  -5   1       39.46       39.73      0.93 o
   4  -5   1       67.41       65.60      1.30 o
   5  -5   1       30.07       28.01      0.83 o
   6  -5   1       36.72       36.83      1.01 o
   7  -5   1       20.95       21.38      0.80 o
   8  -5   1       99.41      101.04      1.95 o
   9  -5   1       10.62       10.44      0.69 o
  10  -5   1       16.87       16.38      0.80 o
 -11  -4   1        1.75        1.43      0.58 o
 -10  -4   1        7.28        6.21      0.75 o
  -9  -4   1       21.96       23.14      0.82 o
  -8  -4   1      202.85      210.55      6.53 o
  -7  -4   1        4.52        3.50      0.48 o
  -6  -4   1        2.27        3.19      0.39 o
  -5  -4   1      122.94      133.23      1.63 o
  -4  -4   1       53.57       58.72      0.85 o
  -3  -4   1       30.87       26.14      0.50 o
  -2  -4   1      673.02      678.82      6.99 o
  -1  -4   1      183.66      180.58      2.06 o
   0  -4   1      434.37      424.59      4.51 o
   1  -4   1      385.08      404.92      3.67 o
   2  -4   1       57.24       55.11      0.95 o
   3  -4   1      301.01      320.36      3.43 o
   4  -4   1       11.08        9.30      0.44 o
   5  -4   1       33.14       33.02      0.83 o
   6  -4   1       32.37       34.12      0.92 o
   7  -4   1       76.38       70.73      1.45 o
   8  -4   1       84.50       87.20      3.54 o
   9  -4   1       27.91       26.51      0.92 o
  10  -4   1       30.01       29.55      1.59 o
 -11  -3   1       13.43       14.93      0.74 o
 -10  -3   1       30.05       28.36      0.92 o
  -9  -3   1       93.56       95.65      1.79 o
  -8  -3   1       25.21       26.57      0.93 o
  -7  -3   1       47.08       45.59      0.79 o
  -6  -3   1       52.65       50.57      0.80 o
  -5  -3   1      121.51      112.84      1.40 o
  -4  -3   1      190.70      193.67      2.15 o
  -3  -3   1      192.22      201.11      2.21 o
  -2  -3   1       97.61       92.90      1.12 o
  -1  -3   1     2474.88     2447.46     24.84 o
   0  -3   1      893.09      917.97      9.34 o
   1  -3   1     1308.13     1330.01     11.49 o
   2  -3   1       43.03       41.10      0.70 o
   3  -3   1      261.97      275.35      2.91 o
   4  -3   1      224.13      234.89      2.79 o
   5  -3   1      161.99      169.76      1.97 o
   6  -3   1      151.35      147.31      2.32 o
   7  -3   1      160.95      151.63      2.49 o
   8  -3   1      274.74      272.75      4.70 o
   9  -3   1      101.27       90.30      1.78 o
  10  -3   1       15.54       17.31      2.69 o
  11  -3   1        3.46        3.60      0.48 o
 -11  -2   1       12.98       13.23      1.03 o
 -10  -2   1        1.22        0.88      0.47 o
  -9  -2   1       28.60       26.87      1.21 o
  -8  -2   1       15.07       14.03      0.56 o
  -7  -2   1       23.56       22.30      0.65 o
  -6  -2   1      138.91      153.16      2.23 o
  -5  -2   1      613.11      647.49      6.64 o
  -4  -2   1      475.65      508.35      5.23 o
  -3  -2   1      350.16      359.14      3.70 o
  -2  -2   1       96.87       94.59      1.08 o
  -1  -2   1     5310.63     5230.04     80.49 o
   0  -2   1        9.83        9.38      0.27 o
   1  -2   1     2600.22     2511.42     47.44 o
   2  -2   1     1612.64     1598.70     19.92 o
   3  -2   1       76.14       79.39      1.07 o
   4  -2   1       57.45       62.48      0.92 o
   5  -2   1      281.60      294.82      3.46 o
   6  -2   1      225.33      224.19      2.55 o
   7  -2   1       14.47       12.27      0.49 o
   8  -2   1      107.65      109.12      2.82 o
   9  -2   1       44.97       37.36      1.54 o
  10  -2   1        7.82        7.75      0.54 o
  11  -2   1        3.17        3.11      0.81 o
 -12  -1   1        2.40        1.72      0.58 o
 -11  -1   1        2.94        2.73      0.59 o
 -10  -1   1       96.65       88.90      2.46 o
  -9  -1   1      243.93      236.95      5.21 o
  -8  -1   1       88.70       84.02      1.55 o
  -7  -1   1       11.46       11.43      0.57 o
  -6  -1   1      201.20      205.56      2.28 o
  -5  -1   1      333.26      372.17      3.88 o
  -4  -1   1       44.48       45.22      0.61 o
  -3  -1   1      210.41      192.59      2.53 o
  -2  -1   1      294.66      264.66      2.74 o
  -1  -1   1     1846.82     1745.99     79.44 o
   0  -1   1     3123.65     3107.78     42.78 o
   1  -1   1     5094.36     4879.87    223.81 o
   2  -1   1      433.78      454.63      5.80 o
   3  -1   1      880.34      870.99      8.69 o
   4  -1   1       29.04       32.16      0.73 o
   5  -1   1      420.41      457.88      4.70 o
   6  -1   1       29.89       26.27      0.50 o
   7  -1   1       99.65       98.03      1.62 o
   8  -1   1      381.72      359.78      6.48 o
   9  -1   1       42.27       41.61      1.57 o
  10  -1   1       33.45       33.34      1.48 o
  11  -1   1        3.27        2.63      0.60 o
 -12   0   1       28.00       32.87      1.54 o
 -11   0   1        7.47        7.19      1.48 o
 -10   0   1        7.34        7.16      0.48 o
  -9   0   1       12.48       11.08      1.02 o
  -8   0   1        4.99        3.85      0.27 o
  -7   0   1      115.15      104.20      1.84 o
  -6   0   1     1147.72     1242.06     12.42 o
  -5   0   1      218.10      218.54      2.39 o
  -4   0   1      112.61      114.75      1.32 o
  -3   0   1      128.29      121.10      1.67 o
  -2   0   1     6339.85     6061.79    164.93 o
   1   0   1        6.66        7.35      0.25 o
   2   0   1     3773.63     3595.69     35.83 o
   3   0   1      141.57      132.95      1.47 o
   4   0   1      379.39      387.60      4.01 o
   5   0   1      101.32       96.67      1.21 o
   6   0   1       40.59       51.76      0.80 o
   7   0   1        9.14        9.25      0.45 o
   8   0   1       11.80       12.97      0.58 o
   9   0   1       74.73       71.71      2.63 o
  10   0   1       73.81       72.91      2.25 o
  11   0   1        3.52        3.54      0.67 o
 -12   1   1        2.39        1.61      0.41 o
 -11   1   1        2.94        2.78      0.42 o
 -10   1   1       96.41       88.54      1.71 o
  -9   1   1      243.73      235.11      2.81 o
  -8   1   1       88.60       83.73      1.23 o
  -7   1   1       11.47       11.67      0.71 o
  -6   1   1      201.11      205.07      2.34 o
  -5   1   1      333.05      375.76      3.94 o
  -4   1   1       44.33       45.80      0.65 o
  -3   1   1      210.48      194.75      2.08 o
  -2   1   1      294.29      267.77      3.34 o
  -1   1   1     1846.74     1812.42     21.72 o
   1   1   1     5095.74     5511.46     87.56 o
   2   1   1      433.71      462.23      4.59 o
   3   1   1      879.98      877.86      8.75 o
   4   1   1       29.04       31.88      0.54 o
   5   1   1      420.36      454.99      4.77 o
   6   1   1       29.74       24.99      0.54 o
   7   1   1       99.60       95.31      1.33 o
   8   1   1      381.86      361.00      5.05 o
   9   1   1       42.32       40.97      1.06 o
  10   1   1       33.48       31.88      1.76 o
  11   1   1        3.26        3.29      0.65 o
 -11   2   1       13.00       12.83      0.67 o
 -10   2   1        1.22        0.69      0.26 o
  -9   2   1       28.63       27.72      0.69 o
  -8   2   1       15.09       14.12      0.73 o
  -7   2   1       23.44       23.26      0.75 o
  -6   2   1      139.04      153.37      1.86 o
  -5   2   1      612.99      647.72      8.10 o
  -4   2   1      475.86      508.76      6.39 o
  -3   2   1      350.65      354.61      4.54 o
  -2   2   1       97.01       92.96      1.35 o
  -1   2   1     5312.18     5477.78     65.23 o
   0   2   1        9.81        9.10      0.20 o
   1   2   1     2600.94     2619.25     31.01 o
   2   2   1     1612.99     1628.51     19.31 o
   3   2   1       76.32       78.29      1.75 o
   4   2   1       57.57       62.50      1.09 o
   5   2   1      281.33      297.56      3.96 o
   6   2   1      225.26      224.48      3.16 o
   7   2   1       14.40       11.62      0.43 o
   8   2   1      107.53      111.51      1.58 o
   9   2   1       44.78       40.18      0.86 o
  10   2   1        7.82        7.02      0.75 o
  11   2   1        3.16        4.56      0.67 o
 -11   3   1       13.46       14.38      0.76 o
 -10   3   1       30.01       27.97      2.21 o
  -9   3   1       93.58       96.01      1.84 o
  -8   3   1       25.27       25.69      0.85 o
  -7   3   1       47.16       47.00      1.08 o
  -6   3   1       52.69       51.76      1.90 o
  -5   3   1      121.65      113.32      1.81 o
  -4   3   1      190.62      191.75      2.71 o
  -2   3   1       97.61       94.34      1.42 o
  -1   3   1     2475.30     2471.62     20.92 o
   0   3   1      892.85      937.24      7.92 o
   1   3   1     1306.56     1343.09     16.15 o
   2   3   1       42.97       40.81      0.58 o
   3   3   1      261.67      268.06      3.59 o
   4   3   1      224.12      233.56      3.23 o
   5   3   1      162.27      169.50      3.54 o
   6   3   1      151.31      148.35      2.32 o
   7   3   1      160.92      151.51      2.42 o
   8   3   1      274.85      269.96      3.94 o
   9   3   1      101.26       90.40      1.79 o
  10   3   1       15.52       16.60      0.77 o
  11   3   1        3.47        4.61      0.73 o
 -11   4   1        1.74        1.11      0.42 o
 -10   4   1        7.29        5.91      0.56 o
  -9   4   1       21.95       22.58      0.87 o
  -8   4   1      202.84      213.17      3.29 o
  -7   4   1        4.54        3.58      0.74 o
  -6   4   1        2.26        1.99      0.32 o
  -5   4   1      123.06      129.84      2.98 o
  -4   4   1       53.43       56.61      1.29 o
  -3   4   1       30.88       27.01      0.47 o
  -2   4   1      672.51      686.46      6.89 o
  -1   4   1      183.88      184.21      1.75 o
   0   4   1      434.27      434.09      3.80 o
   1   4   1      385.43      405.87      5.15 o
   2   4   1       57.25       56.49      0.69 o
   3   4   1      301.06      320.25      3.48 o
   4   4   1       11.10       10.57      0.47 o
   5   4   1       33.24       33.69      0.87 o
   6   4   1       32.41       34.84      1.04 o
   7   4   1       76.44       71.44      1.50 o
   8   4   1       84.42       88.53      1.77 o
   9   4   1       27.86       27.27      1.81 o
  10   4   1       30.01       28.98      1.02 o
 -10   5   1        1.72        1.74      0.46 o
  -9   5   1        1.13        0.84      0.39 o
  -8   5   1       58.40       61.71      1.46 o
  -7   5   1      112.53      109.56      2.81 o
  -6   5   1      210.57      216.76      3.31 o
  -5   5   1       39.09       36.92      1.84 o
  -4   5   1       50.08       52.17      2.04 o
  -3   5   1       55.05       59.32      1.17 o
  -2   5   1       37.40       37.39      0.65 o
  -1   5   1      106.09       98.72      1.09 o
   0   5   1      160.23      159.25      1.84 o
   1   5   1      258.19      234.48      2.59 o
   2   5   1       81.37       81.52      0.97 o
   3   5   1       39.44       40.85      0.78 o
   4   5   1       67.65       65.91      1.33 o
   5   5   1       30.11       28.23      0.86 o
   6   5   1       36.73       38.95      1.08 o
   7   5   1       20.90       20.10      0.81 o
   8   5   1       99.46       97.43      1.97 o
   9   5   1       10.63       10.05      0.66 o
  10   5   1       16.85       15.49      0.86 o
  -9   6   1        9.21       10.23      0.70 o
  -8   6   1       15.91       15.38      0.79 o
  -7   6   1        6.56        6.54      0.54 o
  -6   6   1       49.65       53.92      1.32 o
  -5   6   1       53.26       52.72      2.08 o
  -4   6   1       19.25       17.41      0.70 o
  -3   6   1      103.83      100.21      1.78 o
  -2   6   1      212.47      204.71      3.14 o
  -1   6   1       10.78       10.32      0.33 o
   0   6   1      105.81      103.83      1.16 o
   1   6   1       86.64       75.25      0.77 o
   2   6   1      249.73      242.48      2.84 o
   3   6   1        0.22        0.22      0.24 o
   4   6   1       37.15       34.97      1.10 o
   5   6   1       27.63       25.12      1.19 o
   6   6   1       14.54       16.28      0.73 o
   7   6   1       23.41       24.48      1.08 o
   8   6   1       68.25       78.57      1.78 o
   9   6   1        2.38        3.41      0.53 o
  -8   7   1       14.71       14.88      0.82 o
  -7   7   1        9.00       10.34      1.10 o
  -6   7   1        9.31        8.35      0.67 o
  -5   7   1       16.06       15.47      0.73 o
  -4   7   1       11.10       11.06      0.62 o
  -3   7   1       19.14       21.62      0.78 o
  -2   7   1       12.36       10.64      0.56 o
  -1   7   1       61.06       57.06      1.73 o
   0   7   1        2.95        4.12      0.34 o
   1   7   1       57.28       53.13      0.94 o
   2   7   1        0.09       -0.31      0.21 o
   3   7   1       16.88       17.02      0.70 o
   4   7   1        1.38        1.80      0.36 o
   5   7   1       21.88       20.54      0.83 o
   6   7   1        1.19        0.44      0.37 o
   7   7   1       18.07       17.01      0.83 o
   8   7   1        1.94        2.36      0.49 o
  -7   8   1       17.81       20.39      0.95 o
  -6   8   1        7.50        7.58      0.64 o
  -5   8   1       50.94       51.97      1.76 o
  -4   8   1        8.17        7.79      0.57 o
  -3   8   1       12.35       14.22      0.68 o
  -2   8   1       32.73       28.81      1.19 o
  -1   8   1        0.84        1.31      0.47 o
   0   8   1        1.19        0.71      0.41 o
   1   8   1        5.71        7.16      0.41 o
   2   8   1       41.42       37.84      0.85 o
   3   8   1        6.40        6.52      0.54 o
   4   8   1        1.83        1.38      0.40 o
   5   8   1        0.43        0.62      0.39 o
   6   8   1        2.21        2.95      0.49 o
  -4   9   1       10.63       12.40      1.17 o
  -3   9   1       10.46       13.11      0.73 o
  -2   9   1        2.09        2.10      0.57 o
   2   9   1        3.89        3.74      0.48 o
   3   9   1       18.94       20.53      1.19 o
   4   9   1        1.23        1.17      0.44 o
  -4  -9   2        3.09        3.75      0.77 o
  -3  -9   2        0.81        1.04      0.59 o
  -2  -9   2        1.14        2.02      0.61 o
  -1  -9   2        9.77       10.46      0.98 o
   0  -9   2        4.36        5.40      0.53 o
   1  -9   2        2.05        1.98      0.44 o
   2  -9   2        0.94        1.10      0.40 o
   3  -9   2        2.26        2.85      0.54 o
  -7  -8   2        9.86       10.53      1.05 o
  -6  -8   2        2.63        2.93      0.72 o
  -5  -8   2       10.68       13.08      1.08 o
  -4  -8   2       13.38       13.18      1.01 o
  -3  -8   2       11.62       10.82      0.91 o
  -2  -8   2       10.91        9.69      0.70 o
  -1  -8   2       21.10       23.23      0.67 o
   0  -8   2        4.81        4.95      0.56 o
   1  -8   2        0.36       -0.11      0.29 o
   2  -8   2        7.84        8.51      0.58 o
   3  -8   2        3.59        2.99      0.45 o
   4  -8   2        3.65        4.18      1.23 o
   5  -8   2        3.11        2.29      0.46 o
   6  -8   2        7.70        7.83      0.65 o
  -8  -7   2        5.81        6.07      0.83 o
  -7  -7   2        6.25        6.91      0.82 o
  -6  -7   2       40.75       39.44      1.63 o
  -5  -7   2        4.49        5.27      0.69 o
  -4  -7   2        3.71        4.74      0.43 o
  -3  -7   2       17.26       18.07      0.57 o
  -2  -7   2       33.15       35.34      0.85 o
  -1  -7   2       19.56       19.74      0.57 o
   0  -7   2      133.62      131.60      1.80 o
   1  -7   2       38.68       43.25      1.62 o
   2  -7   2       26.41       23.07      0.80 o
   3  -7   2       89.60       89.15      2.05 o
   4  -7   2        1.75        1.23      0.89 o
   5  -7   2        4.38        5.68      0.49 o
   6  -7   2        0.43        0.28      0.37 o
   7  -7   2        0.02        0.32      0.39 o
  -9  -6   2        1.15        2.98      0.65 o
  -8  -6   2       29.60       28.64      1.41 o
  -7  -6   2        3.24        3.14      0.63 o
  -6  -6   2      133.53      139.64      3.43 o
  -5  -6   2        1.38        1.12      0.32 o
  -4  -6   2      107.16      109.74      1.49 o
  -3  -6   2       35.47       37.26      0.76 o
  -2  -6   2      115.06      117.46      1.56 o
  -1  -6   2       15.19       14.11      0.55 o
   0  -6   2        2.80        2.55      0.29 o
   1  -6   2       20.30       20.95      0.73 o
   2  -6   2      253.97      243.76      3.92 o
   3  -6   2       53.21       54.15      1.21 o
   4  -6   2      112.12      106.73      3.03 o
   5  -6   2       59.79       61.69      1.37 o
   6  -6   2        7.35        7.16      0.52 o
   7  -6   2       13.65       12.81      0.92 o
   8  -6   2       10.25       12.32      0.73 o
 -10  -5   2        0.71        1.09      0.57 o
  -9  -5   2       41.31       44.87      1.75 o
  -8  -5   2       18.85       19.43      1.11 o
  -7  -5   2       83.22       82.38      1.56 o
  -6  -5   2       39.80       40.99      1.20 o
  -5  -5   2       32.97       32.44      0.64 o
  -4  -5   2      104.71       99.39      1.33 o
  -3  -5   2        5.49        8.28      0.38 o
  -2  -5   2      174.75      169.28      2.01 o
  -1  -5   2       63.21       61.35      0.93 o
   0  -5   2       89.38       92.43      1.25 o
   1  -5   2      109.53      107.85      1.44 o
   2  -5   2      177.60      172.87      2.60 o
   3  -5   2      107.22      103.88      1.77 o
   4  -5   2      211.79      214.51      3.18 o
   5  -5   2      182.74      179.56      2.80 o
   6  -5   2      137.08      135.14      2.32 o
   7  -5   2        5.32        3.78      0.74 o
   8  -5   2       39.31       39.54      1.13 o
   9  -5   2        0.71        0.97      0.38 o
 -10  -4   2        9.09       10.26      0.91 o
  -9  -4   2       24.70       25.41      1.24 o
  -8  -4   2       89.68       87.00      1.96 o
  -7  -4   2      142.24      140.28      1.78 o
  -6  -4   2       63.47       65.13      0.97 o
  -5  -4   2       14.67       15.89      0.79 o
  -4  -4   2       62.17       59.43      1.19 o
  -3  -4   2       65.28       64.36      0.90 o
  -2  -4   2      214.85      223.07      2.48 o
  -1  -4   2       54.57       49.50      0.75 o
   0  -4   2      520.01      538.07      5.61 o
   1  -4   2      567.96      599.47      6.23 o
   2  -4   2      183.33      189.47      2.71 o
   3  -4   2       18.82       21.29      0.61 o
   4  -4   2       89.70       87.45      2.81 o
   5  -4   2       30.80       30.91      0.82 o
   6  -4   2       43.13       42.71      1.05 o
   7  -4   2       71.45       74.04      2.23 o
   8  -4   2       15.76       15.59      0.73 o
   9  -4   2       14.22       14.20      0.71 o
  10  -4   2        0.04       -0.12      0.71 o
 -11  -3   2       14.59       14.71      1.08 o
 -10  -3   2        9.76       10.49      0.87 o
  -9  -3   2       11.81       13.48      0.61 o
  -8  -3   2        6.23        6.96      0.43 o
  -7  -3   2       68.22       72.11      1.06 o
  -6  -3   2       27.92       29.55      0.65 o
  -5  -3   2        1.59        2.92      0.27 o
  -4  -3   2      441.23      472.05      4.88 o
  -3  -3   2       35.86       38.58      0.74 o
  -2  -3   2      691.06      710.70      7.20 o
  -1  -3   2      680.47      693.40      8.60 o
   0  -3   2      149.25      159.17      1.79 o
   1  -3   2      730.79      712.90      7.33 o
   2  -3   2      846.37      863.03     10.95 o
   3  -3   2      234.86      236.15      3.28 o
   4  -3   2      427.26      460.90      6.02 o
   5  -3   2       13.96       14.40      0.54 o
   6  -3   2       46.92       47.64      1.07 o
   7  -3   2      194.34      188.95      2.95 o
   8  -3   2       47.84       44.13      1.13 o
   9  -3   2       13.31       12.84      0.67 o
  10  -3   2        0.55        0.59      0.44 o
 -12  -2   2        9.70       14.37      1.10 o
 -11  -2   2       40.66       43.68      1.70 o
 -10  -2   2       23.60       18.23      1.03 o
  -9  -2   2       94.57       91.42      1.67 o
  -8  -2   2        5.31        4.18      0.35 o
  -7  -2   2       53.79       52.21      1.04 o
  -6  -2   2      230.74      238.84      4.45 o
  -5  -2   2       12.88       14.36      0.31 o
  -4  -2   2      270.83      286.58      2.59 o
  -3  -2   2      268.37      271.45      2.85 o
  -2  -2   2      162.86      164.70      1.77 o
  -1  -2   2     2502.60     2409.85     27.22 o
   0  -2   2     5767.70     5703.20    106.75 o
   1  -2   2      257.67      252.98      4.09 o
   2  -2   2      309.67      320.46      4.26 o
   3  -2   2      168.56      168.00      1.57 o
   4  -2   2      154.26      159.80      1.54 o
   5  -2   2        1.22        1.56      0.16 o
   6  -2   2        6.34        5.50      0.37 o
   7  -2   2       35.95       35.13      1.13 o
   8  -2   2      118.75      120.85      2.14 o
   9  -2   2       66.09       64.45      1.61 o
  10  -2   2       21.09       19.08      0.83 o
  11  -2   2        0.69        1.68      0.42 o
 -12  -1   2        1.98        0.93      0.57 o
 -11  -1   2        1.99        2.34      0.38 o
 -10  -1   2        5.10        5.12      0.57 o
  -9  -1   2       20.76       16.86      0.64 o
  -8  -1   2       11.26       15.15      0.57 o
  -7  -1   2        8.52        9.77      0.34 o
  -6  -1   2       20.38       23.19      0.46 o
  -5  -1   2      467.67      506.34      5.13 o
  -4  -1   2      598.29      604.30      6.09 o
  -3  -1   2      493.68      496.09      4.99 o
  -2  -1   2      104.88      111.51      1.50 o
  -1  -1   2     6518.97     6203.21    348.17 o
   0  -1   2     1324.95     1279.83     13.21 o
   1  -1   2       40.70       40.83      0.46 o
   2  -1   2      479.40      453.18      4.66 o
   3  -1   2      375.63      380.46      7.03 o
   4  -1   2        7.23        8.84      0.25 o
   5  -1   2      113.79      120.90      1.43 o
   6  -1   2       24.39       27.91      0.52 o
   7  -1   2      134.87      123.43      2.53 o
   8  -1   2       17.50       19.55      1.04 o
   9  -1   2      174.67      184.30      4.23 o
  10  -1   2       14.44       13.16      1.01 o
  11  -1   2        0.11       -0.42      0.49 o
 -12   0   2        2.25        6.01      0.89 o
 -11   0   2        0.10       -0.37      0.24 o
 -10   0   2      251.19      231.34      3.46 o
  -9   0   2       22.99       21.89      0.74 o
  -8   0   2       12.60       10.51      0.38 o
  -7   0   2        7.96        7.47      0.32 o
  -6   0   2     1917.64     2069.51     20.49 o
  -5   0   2      580.21      606.93      6.17 o
  -4   0   2      915.01      933.51      9.31 o
  -3   0   2        5.87        4.07      0.25 o
  -2   0   2     1292.13     1259.62     15.41 o
  -1   0   2      683.41      660.02     10.81 o
   0   0   2      395.92      393.41      4.80 o
   1   0   2     2799.17     2866.83     28.69 o
   2   0   2      102.06      136.14      1.27 o
   3   0   2        1.79        2.29      0.13 o
   4   0   2      114.07       97.25      1.20 o
   5   0   2        7.79        5.95      0.25 o
   6   0   2      268.40      255.09      2.84 o
   7   0   2       26.23       30.60      0.70 o
   8   0   2       21.93       22.46      0.73 o
   9   0   2       41.72       41.09      1.57 o
  10   0   2        7.82       10.60      0.88 o
  11   0   2        9.25       12.92      1.01 o
 -12   1   2        1.99        0.91      0.37 o
 -11   1   2        2.00        2.30      0.38 o
 -10   1   2        5.15        4.12      0.44 o
  -9   1   2       20.84       16.63      1.09 o
  -8   1   2       11.26       15.52      0.46 o
  -7   1   2        8.60       10.30      0.60 o
  -6   1   2       20.25       22.73      0.49 o
  -5   1   2      467.79      495.70      5.16 o
  -4   1   2      597.64      604.16      6.12 o
  -3   1   2      493.56      492.45      5.01 o
  -2   1   2      104.95      110.93      1.22 o
  -1   1   2     6518.56     6681.05    261.23 o
   0   1   2     1324.09     1339.83     16.09 o
   1   1   2       40.66       40.14      0.97 o
   2   1   2      479.54      456.37      4.56 o
   3   1   2      375.58      382.29      4.06 o
   4   1   2        7.23        9.73      0.71 o
   5   1   2      113.82      119.95      1.50 o
   6   1   2       24.44       26.23      0.57 o
   7   1   2      134.90      123.30      2.25 o
   8   1   2       17.53       18.62      0.77 o
   9   1   2      174.65      177.80      2.85 o
  10   1   2       14.45       13.55      0.67 o
  11   1   2        0.11        0.51      0.51 o
 -12   2   2        9.67       12.76      1.02 o
 -11   2   2       40.71       44.55      1.35 o
 -10   2   2       23.67       17.44      0.78 o
  -9   2   2       94.65       93.24      1.47 o
  -8   2   2        5.32        4.44      0.29 o
  -7   2   2       53.86       52.85      0.87 o
  -6   2   2      230.86      240.12      2.70 o
  -5   2   2       12.80       13.41      0.48 o
  -4   2   2      270.86      285.07      3.75 o
  -3   2   2      268.32      268.84      2.82 o
  -2   2   2      162.70      163.70      1.76 o
  -1   2   2     2502.83     2497.99     24.43 o
   0   2   2     5766.45     6017.61     78.41 o
   1   2   2      258.16      253.75      4.48 o
   2   2   2      309.58      330.58      2.92 o
   3   2   2      168.87      167.15      1.90 o
   4   2   2      154.20      159.36      2.29 o
   5   2   2        1.19        1.63      0.24 o
   6   2   2        6.37        5.86      0.57 o
   7   2   2       36.01       32.17      0.93 o
   8   2   2      118.74      122.14      2.08 o
   9   2   2       66.09       65.28      1.41 o
  10   2   2       21.14       20.87      1.15 o
  11   2   2        0.68        1.11      0.57 o
 -11   3   2       14.61       16.27      1.47 o
 -10   3   2        9.77        9.49      0.61 o
  -9   3   2       11.82       13.95      0.66 o
  -8   3   2        6.22        6.70      1.69 o
  -7   3   2       68.20       70.14      1.39 o
  -6   3   2       27.91       30.13      0.79 o
  -5   3   2        1.55        2.78      0.34 o
  -4   3   2      441.21      465.09      5.99 o
  -3   3   2       36.00       38.97      0.57 o
  -2   3   2      691.10      709.10      7.10 o
  -1   3   2      680.80      700.71      6.97 o
   0   3   2      148.92      159.59      1.73 o
   1   3   2      730.86      724.75      6.16 o
   2   3   2      846.02      873.85      7.50 o
   3   3   2      234.66      238.53      2.61 o
   4   3   2      427.28      452.60     11.55 o
   5   3   2       13.97       15.01      0.69 o
   6   3   2       47.02       47.72      1.07 o
   7   3   2      194.42      189.17      2.91 o
   8   3   2       47.86       45.15      1.15 o
   9   3   2       13.35       13.23      0.67 o
  10   3   2        0.55       -0.14      0.33 o
 -11   4   2        1.88        2.45      0.48 o
 -10   4   2        9.09       10.22      0.67 o
  -9   4   2       24.65       24.48      0.90 o
  -8   4   2       89.77       82.78      2.84 o
  -7   4   2      142.09      136.40      2.31 o
  -6   4   2       63.44       62.98      1.31 o
  -5   4   2       14.63       15.75      0.58 o
  -4   4   2       62.17       59.66      1.15 o
  -3   4   2       65.43       65.57      0.89 o
  -2   4   2      214.90      223.58      2.44 o
  -1   4   2       54.57       49.56      0.90 o
   0   4   2      520.22      542.12      5.48 o
   1   4   2      567.21      603.10      5.21 o
   2   4   2      183.38      187.55      2.10 o
   3   4   2       18.86       21.96      0.52 o
   4   4   2       89.74       86.41      2.24 o
   5   4   2       30.84       30.48      0.84 o
   6   4   2       43.17       44.03      1.80 o
   7   4   2       71.36       68.71      1.49 o
   8   4   2       15.71       15.33      0.71 o
   9   4   2       14.21       14.50      0.74 o
  10   4   2        0.04        0.43      0.60 o
 -10   5   2        0.72        0.93      0.41 o
  -9   5   2       41.33       43.38      1.91 o
  -8   5   2       18.85       19.23      0.90 o
  -7   5   2       83.21       78.77      2.07 o
  -6   5   2       39.76       39.81      1.05 o
  -5   5   2       33.00       29.88      1.01 o
  -4   5   2      104.55      100.11      1.73 o
  -3   5   2        5.46        7.29      0.41 o
  -2   5   2      174.64      169.27      1.97 o
  -1   5   2       63.24       63.08      0.90 o
   0   5   2       89.18       91.02      1.18 o
   1   5   2      109.60      109.97      1.14 o
   2   5   2      177.62      174.28      1.77 o
   3   5   2      107.23      103.27      1.44 o
   4   5   2      211.91      212.65      3.18 o
   5   5   2      182.80      178.50      2.82 o
   6   5   2      136.99      135.91      2.36 o
   7   5   2        5.32        4.62      0.47 o
   8   5   2       39.25       39.18      1.17 o
   9   5   2        0.70        0.44      0.37 o
  -9   6   2        1.15        2.10      0.47 o
  -8   6   2       29.54       29.12      2.29 o
  -7   6   2        3.23        3.02      0.46 o
  -6   6   2      133.61      134.68      2.37 o
  -5   6   2        1.38        2.12      0.44 o
  -4   6   2      107.13      106.07      1.90 o
  -3   6   2       35.46       35.18      1.00 o
  -2   6   2      114.99      117.66      1.52 o
  -1   6   2       15.21       14.41      0.67 o
   0   6   2        2.80        2.83      0.24 o
   1   6   2       20.33       21.91      1.73 o
   2   6   2      254.34      245.38      2.87 o
   3   6   2       53.17       53.00      0.99 o
   4   6   2      112.25      105.35      1.95 o
   5   6   2       59.80       63.00      1.85 o
   6   6   2        7.38        7.82      0.58 o
   7   6   2       13.66       12.33      0.72 o
   8   6   2       10.23       12.30      1.98 o
  -8   7   2        5.82        6.07      0.91 o
  -7   7   2        6.23        6.02      1.00 o
  -6   7   2       40.75       40.57      1.18 o
  -5   7   2        4.48        4.40      0.57 o
  -4   7   2        3.73        4.44      0.44 o
  -3   7   2       17.32       18.34      0.71 o
  -2   7   2       33.18       34.63      0.92 o
  -1   7   2       19.61       19.31      0.54 o
   0   7   2      133.56      133.30      2.45 o
   1   7   2       38.65       43.35      0.86 o
   2   7   2       26.40       23.84      0.65 o
   3   7   2       89.62       88.88      1.42 o
   4   7   2        1.75        1.29      0.37 o
   5   7   2        4.36        5.53      0.88 o
   6   7   2        0.43        0.48      0.35 o
   7   7   2        0.02        0.02      0.39 o
  -7   8   2        9.84       10.47      0.73 o
  -6   8   2        2.63        3.51      0.50 o
  -5   8   2       10.69       10.79      0.67 o
  -4   8   2       13.37       12.49      0.86 o
  -3   8   2       11.60       10.20      0.74 o
  -2   8   2       10.93       10.96      0.85 o
   0   8   2        4.82        4.86      0.43 o
   1   8   2        0.36       -0.17      0.22 o
   2   8   2        7.87        7.86      0.45 o
   3   8   2        3.58        3.83      0.46 o
   4   8   2        3.65        3.71      0.50 o
   5   8   2        3.10        2.40      0.47 o
   6   8   2        7.70        7.28      0.63 o
  -4   9   2        3.09        2.80      0.46 o
  -3   9   2        0.82        1.51      0.53 o
   1   9   2        2.05        2.03      0.41 o
   2   9   2        0.94        0.74      0.31 o
   3   9   2        2.26        1.85      0.44 o
  -4  -9   3        4.47        4.00      0.75 o
  -3  -9   3        1.64        1.29      0.59 o
  -2  -9   3        4.03        3.95      0.75 o
  -1  -9   3        3.26        3.34      0.67 o
   0  -9   3        3.09        2.97      0.70 o
   1  -9   3        3.57        4.55      0.52 o
   2  -9   3        0.52        0.86      0.42 o
   3  -9   3        4.71        6.13      0.60 o
  -7  -8   3        4.73        6.04      0.85 o
  -6  -8   3        0.22       -0.28      0.48 o
  -5  -8   3        3.36        3.82      0.74 o
  -4  -8   3        2.76        3.11      0.63 o
  -3  -8   3       12.56       10.79      0.92 o
  -2  -8   3        4.42        4.16      0.89 o
  -1  -8   3       45.62       43.77      1.14 o
   0  -8   3        3.38        3.45      0.34 o
   1  -8   3        7.42        5.32      0.48 o
   2  -8   3       11.40       11.97      0.68 o
   3  -8   3        2.10        2.62      0.44 o
   4  -8   3        1.75        2.49      0.45 o
   5  -8   3       14.78       15.68      0.83 o
  -8  -7   3       21.23       21.12      1.27 o
  -7  -7   3       46.76       47.57      1.89 o
  -6  -7   3        1.05        1.17      0.55 o
  -5  -7   3       24.27       24.92      1.28 o
  -4  -7   3       17.43       17.18      1.10 o
  -3  -7   3       94.55       95.75      1.76 o
  -2  -7   3       13.82       12.45      0.47 o
  -1  -7   3        7.39        7.22      0.40 o
   0  -7   3       24.05       24.08      0.69 o
   1  -7   3       46.69       44.74      1.11 o
   2  -7   3        2.49        3.17      0.39 o
   3  -7   3       17.47       17.26      0.73 o
   4  -7   3       13.65       12.21      0.64 o
   5  -7   3        8.33        8.00      1.13 o
   6  -7   3        1.67        1.89      0.71 o
   7  -7   3       10.08       10.07      0.67 o
  -9  -6   3       10.75       11.81      1.00 o
  -8  -6   3       11.67       11.18      0.96 o
  -7  -6   3        4.46        4.91      0.71 o
  -6  -6   3      162.65      161.43      3.83 o
  -5  -6   3       31.60       30.78      0.85 o
  -4  -6   3       78.82       81.44      1.51 o
  -3  -6   3       31.04       29.56      0.83 o
  -2  -6   3      157.35      161.54      2.01 o
  -1  -6   3        0.82        0.75      0.21 o
   0  -6   3       97.94       96.01      1.37 o
   1  -6   3        2.99        3.76      0.29 o
   2  -6   3       60.57       58.71      1.29 o
   3  -6   3       52.61       54.79      1.22 o
   4  -6   3       18.04       16.18      0.69 o
   5  -6   3       34.11       34.76      1.24 o
   6  -6   3        1.39        0.70      0.33 o
   7  -6   3        5.65        5.86      0.76 o
   8  -6   3        9.61       12.98      0.85 o
 -10  -5   3       31.27       34.68      1.61 o
  -9  -5   3        5.08        4.30      0.70 o
  -8  -5   3       46.89       46.33      1.72 o
  -7  -5   3       30.03       30.87      1.33 o
  -6  -5   3      192.31      191.90      4.59 o
  -5  -5   3        0.97        1.12      0.19 o
  -4  -5   3       34.46       38.50      1.24 o
  -3  -5   3       74.94       70.82      1.03 o
  -2  -5   3       31.32       34.90      0.64 o
  -1  -5   3       76.96       72.19      1.05 o
   0  -5   3       14.90       13.64      0.45 o
   1  -5   3        2.12        2.69      0.24 o
   2  -5   3      243.05      251.18      2.92 o
   3  -5   3       71.94       72.99      1.40 o
   4  -5   3       19.75       19.39      0.68 o
   5  -5   3        0.62        0.70      0.29 o
   6  -5   3        7.76        7.30      0.50 o
   7  -5   3        8.93        9.30      0.58 o
   8  -5   3       41.57       38.35      1.14 o
   9  -5   3       15.66       13.97      0.76 o
 -11  -4   3        0.90        1.26      0.57 o
 -10  -4   3        6.86        8.23      0.80 o
  -9  -4   3        3.59        3.53      0.60 o
  -8  -4   3       77.46       71.83      2.07 o
  -7  -4   3       59.50       60.19      1.20 o
  -6  -4   3      132.72      132.20      1.64 o
  -5  -4   3       49.68       51.21      0.98 o
  -4  -4   3       50.41       51.72      0.84 o
  -3  -4   3      198.39      205.75      2.31 o
  -2  -4   3      823.47      831.68      8.51 o
  -1  -4   3     1060.86     1073.39     15.39 o
   0  -4   3      184.43      183.13      2.56 o
   1  -4   3      329.83      332.70      3.63 o
   2  -4   3       10.59       12.70      0.44 o
   3  -4   3       25.92       29.74      0.76 o
   4  -4   3      161.01      165.70      2.56 o
   5  -4   3       93.75       88.16      1.62 o
   6  -4   3       69.71       64.82      1.81 o
   7  -4   3       21.26       20.11      0.75 o
   8  -4   3        7.21        8.55      0.59 o
   9  -4   3        2.11        2.75      0.45 o
  10  -4   3        5.81        8.37      0.65 o
 -11  -3   3       21.58       23.46      1.24 o
 -10  -3   3       20.05       20.76      1.13 o
  -9  -3   3       46.28       46.61      1.09 o
  -8  -3   3        8.70        8.37      0.39 o
  -7  -3   3      142.60      138.55      1.73 o
  -6  -3   3       73.95       76.55      1.06 o
  -5  -3   3       56.27       58.50      0.84 o
  -4  -3   3       26.76       27.38      0.68 o
  -3  -3   3       15.46       16.41      0.36 o
  -2  -3   3      496.95      474.55      4.91 o
  -1  -3   3      109.63      115.44      1.36 o
   0  -3   3      293.76      278.32      2.98 o
   1  -3   3      131.64      141.10      1.66 o
   2  -3   3     1343.27     1374.52     17.29 o
   3  -3   3      106.50      109.05      1.75 o
   4  -3   3      105.17      111.38      1.82 o
   5  -3   3       31.30       33.08      1.42 o
   6  -3   3       47.20       46.34      1.08 o
   7  -3   3      191.35      182.28      2.90 o
   8  -3   3       72.30       75.51      1.94 o
   9  -3   3       31.67       28.88      0.97 o
  10  -3   3       11.78       10.85      0.69 o
 -12  -2   3        0.18       -0.41      0.47 o
 -11  -2   3        8.45        7.61      0.80 o
 -10  -2   3       37.06       37.62      1.00 o
  -9  -2   3       45.01       44.44      1.69 o
  -8  -2   3       56.57       54.93      1.13 o
  -7  -2   3       48.11       48.55      1.01 o
  -6  -2   3        5.12        7.28      0.26 o
  -5  -2   3        9.81        7.49      0.21 o
  -4  -2   3      184.01      191.38      1.78 o
  -3  -2   3      624.95      634.63      6.44 o
  -2  -2   3      127.83      131.95      1.46 o
  -1  -2   3     1584.88     1562.64     15.82 o
   0  -2   3      783.70      775.86      7.89 o
   1  -2   3     1023.72      983.80      9.97 o
   2  -2   3      436.64      431.68      4.50 o
   3  -2   3       78.20       89.06      1.32 o
   4  -2   3      504.03      523.46      4.65 o
   5  -2   3      136.37      136.21      2.14 o
   6  -2   3       80.67       81.86      1.52 o
   7  -2   3      237.15      226.48      3.41 o
   8  -2   3       24.50       26.00      0.87 o
   9  -2   3       20.25       22.60      0.99 o
  10  -2   3        8.45        6.42      0.96 o
 -12  -1   3        5.02        5.24      0.72 o
 -11  -1   3        4.01        2.74      0.39 o
 -10  -1   3       29.24       28.69      1.46 o
  -9  -1   3       81.65       77.80      1.46 o
  -8  -1   3       27.92       29.81      0.79 o
  -7  -1   3       60.28       59.22      0.88 o
  -6  -1   3      295.22      316.14      3.35 o
  -5  -1   3      805.72      882.31      8.85 o
  -4  -1   3      758.50      781.38      7.80 o
  -3  -1   3      155.38      147.20      1.60 o
  -2  -1   3      575.49      559.23      6.90 o
  -1  -1   3     3575.02     3356.03    113.33 o
   0  -1   3     1508.71     1436.07     14.50 o
   1  -1   3      141.05      135.72      1.29 o
   2  -1   3      855.19      870.23      6.75 o
   3  -1   3       31.91       28.07      0.55 o
   4  -1   3      470.65      489.18      4.99 o
   5  -1   3       10.98       12.55      0.42 o
   6  -1   3       39.62       40.41      0.85 o
   7  -1   3       88.13       84.77      2.31 o
   8  -1   3      114.35      116.12      2.99 o
   9  -1   3       28.17       29.21      1.39 o
  10  -1   3        0.83        0.14      0.46 o
  11  -1   3        6.41        6.14      0.82 o
 -12   0   3        0.52        0.64      0.35 o
 -11   0   3        0.13        0.92      0.34 o
 -10   0   3      185.08      168.36      2.68 o
  -9   0   3        3.76        3.93      0.38 o
  -8   0   3        5.18        3.30      0.25 o
  -7   0   3       51.99       55.65      1.61 o
  -6   0   3        2.84        7.24      0.29 o
  -5   0   3       73.54       82.72      1.05 o
  -4   0   3       40.15       37.10      0.55 o
  -3   0   3       50.94       44.67      0.59 o
  -2   0   3     1318.19     1205.75     19.09 o
  -1   0   3     7648.78     6611.54    111.89 o
   0   0   3      288.96      261.27      2.68 o
   1   0   3     1658.93     1609.87     16.08 o
   2   0   3      592.60      565.46      4.90 o
   3   0   3       49.41       58.49      0.78 o
   4   0   3      359.79      390.64      4.09 o
   5   0   3       15.41       14.31      0.37 o
   6   0   3        6.35        5.53      0.28 o
   7   0   3      103.79      103.87      1.42 o
   8   0   3        7.80        7.55      0.48 o
   9   0   3        6.53        5.24      0.70 o
  10   0   3        2.79        5.20      0.71 o
  11   0   3        3.44        3.87      0.71 o
 -12   1   3        5.02        4.58      0.71 o
 -11   1   3        4.01        4.12      0.43 o
 -10   1   3       29.17       26.38      0.83 o
  -9   1   3       81.67       74.67      1.18 o
  -8   1   3       27.84       29.08      0.63 o
  -7   1   3       60.08       59.45      0.91 o
  -6   1   3      295.04      310.52      3.38 o
  -5   1   3      806.06      881.83      8.88 o
  -4   1   3      759.27      773.50      8.01 o
  -3   1   3      155.41      145.75      3.39 o
  -2   1   3      575.79      561.14      5.60 o
  -1   1   3     3575.10     3510.21    105.02 o
   0   1   3     1508.88     1448.92     25.57 o
   1   1   3      140.94      134.10      2.63 o
   2   1   3      855.62      888.51     15.14 o
   3   1   3       31.80       28.49      0.48 o
   4   1   3      470.73      484.21      5.06 o
   5   1   3       10.91       13.25      0.39 o
   6   1   3       39.48       39.87      1.06 o
   7   1   3       88.11       83.21      1.25 o
   8   1   3      114.43      115.58      1.63 o
   9   1   3       28.21       30.84      1.02 o
  10   1   3        0.83        0.52      0.48 o
  11   1   3        6.42        6.16      0.84 o
 -12   2   3        0.18        0.29      0.50 o
 -11   2   3        8.42        6.28      0.75 o
 -10   2   3       37.09       37.35      0.83 o
  -9   2   3       45.01       42.67      0.85 o
  -8   2   3       56.66       54.33      0.93 o
  -7   2   3       48.11       48.95      0.88 o
  -6   2   3        5.18        6.67      0.29 o
  -5   2   3        9.80        7.60      0.38 o
  -4   2   3      184.10      186.95      2.61 o
  -3   2   3      624.81      637.08      6.38 o
  -2   2   3      127.81      131.92      1.47 o
  -1   2   3     1584.05     1605.43     15.60 o
   0   2   3      783.17      790.93      7.77 o
   1   2   3     1023.71     1004.33     12.24 o
   3   2   3       78.12       87.79      1.14 o
   4   2   3      503.97      521.63      6.63 o
   5   2   3      136.23      136.84      2.10 o
   6   2   3       80.67       81.51      1.47 o
   7   2   3      237.10      225.02      3.30 o
   8   2   3       24.54       24.94      1.11 o
   9   2   3       20.21       22.18      0.81 o
  10   2   3        8.45        6.47      0.76 o
 -11   3   3       21.59       21.75      1.17 o
 -10   3   3       20.06       22.54      0.85 o
  -9   3   3       46.23       45.48      1.15 o
  -8   3   3        8.73        7.51      0.50 o
  -7   3   3      142.40      139.03      2.24 o
  -6   3   3       74.00       77.23      1.48 o
  -5   3   3       56.00       57.99      1.12 o
  -4   3   3       26.65       27.48      0.48 o
  -3   3   3       15.50       15.56      0.45 o
  -2   3   3      497.24      477.75      4.85 o
  -1   3   3      109.57      115.55      1.34 o
   0   3   3      293.50      277.66      2.90 o
   1   3   3      131.56      141.03      2.70 o
   2   3   3     1343.23     1404.68     22.28 o
   3   3   3      106.40      112.94      1.19 o
   4   3   3      105.09      113.38      1.48 o
   5   3   3       31.31       31.04      1.54 o
   6   3   3       47.22       46.27      1.07 o
   7   3   3      191.27      181.91      3.43 o
   8   3   3       72.31       73.43      1.56 o
   9   3   3       31.65       32.10      1.00 o
  10   3   3       11.79       10.22      0.66 o
 -11   4   3        0.91        0.67      0.47 o
 -10   4   3        6.85        8.38      0.60 o
  -9   4   3        3.60        3.88      0.47 o
  -8   4   3       77.40       74.39      1.55 o
  -7   4   3       59.54       59.36      1.32 o
  -6   4   3      132.63      124.19      2.11 o
  -5   4   3       49.62       49.78      3.10 o
  -4   4   3       50.50       50.78      0.87 o
  -3   4   3      198.47      203.95      2.28 o
  -2   4   3      823.06      839.53      8.39 o
  -1   4   3     1061.05     1111.14     10.85 o
   0   4   3      184.44      183.79      2.03 o
   1   4   3      330.22      338.28      3.49 o
   2   4   3       10.61       13.83      0.57 o
   3   4   3       25.86       29.51      0.62 o
   4   4   3      161.19      167.75      2.08 o
   5   4   3       93.68       87.22      1.63 o
   6   4   3       69.67       65.03      1.39 o
   7   4   3       21.27       20.82      0.79 o
   8   4   3        7.23        9.49      0.59 o
   9   4   3        2.12        2.67      0.84 o
  10   4   3        5.83        9.26      0.71 o
 -10   5   3       31.25       36.65      1.17 o
  -9   5   3        5.08        5.42      0.78 o
  -8   5   3       46.89       47.76      1.26 o
  -7   5   3       30.10       30.46      0.95 o
  -6   5   3      192.59      187.03      2.93 o
  -5   5   3        0.97        1.54      0.31 o
  -4   5   3       34.48       38.52      0.93 o
  -3   5   3       74.99       71.14      1.01 o
  -2   5   3       31.23       34.09      1.08 o
  -1   5   3       77.01       73.24      1.01 o
   0   5   3       14.87       13.54      0.38 o
   1   5   3        2.12        2.58      0.25 o
   2   5   3      243.50      254.54      5.07 o
   3   5   3       71.96       74.80      1.21 o
   4   5   3       19.85       18.71      0.57 o
   5   5   3        0.61        0.89      0.32 o
   6   5   3        7.78        7.69      0.55 o
   7   5   3        8.93        9.84      0.63 o
   8   5   3       41.57       39.43      1.19 o
   9   5   3       15.67       16.57      0.84 o
  -9   6   3       10.76       11.46      1.89 o
  -8   6   3       11.66       13.19      1.09 o
  -7   6   3        4.47        5.13      0.51 o
  -6   6   3      162.63      159.37      2.66 o
  -5   6   3       31.58       29.73      0.89 o
  -4   6   3       78.64       79.99      1.83 o
  -3   6   3       31.08       30.83      0.85 o
  -2   6   3      157.16      160.14      1.96 o
  -1   6   3        0.82        0.76      0.19 o
   0   6   3       97.88       97.36      1.63 o
   1   6   3        3.00        3.14      0.47 o
   2   6   3       60.46       59.99      1.04 o
   3   6   3       52.64       54.71      1.02 o
   4   6   3       18.12       16.56      0.58 o
   5   6   3       34.10       36.05      1.07 o
   6   6   3        1.39        1.29      0.38 o
   7   6   3        5.67        6.04      0.92 o
   8   6   3        9.56       13.28      1.52 o
  -8   7   3       21.24       22.47      1.09 o
  -7   7   3       46.77       47.92      1.98 o
  -6   7   3        1.06        1.03      0.37 o
  -5   7   3       24.25       24.07      0.86 o
  -4   7   3       17.41       16.20      0.89 o
  -3   7   3       94.47       94.14      1.75 o
  -2   7   3       13.81       12.46      0.59 o
  -1   7   3        7.40        7.71      0.67 o
   0   7   3       24.08       23.66      1.09 o
   1   7   3       46.65       45.11      1.09 o
   2   7   3        2.49        2.44      0.30 o
   3   7   3       17.55       15.55      0.57 o
   4   7   3       13.70       12.50      0.70 o
   5   7   3        8.33        8.31      0.62 o
   6   7   3        1.66        1.56      0.42 o
   7   7   3       10.08       12.01      1.73 o
  -7   8   3        4.73        5.82      0.60 o
  -6   8   3        0.23       -0.17      0.66 o
  -5   8   3        3.36        3.43      0.47 o
  -4   8   3        2.75        2.23      0.38 o
  -3   8   3       12.57       10.77      0.87 o
  -2   8   3        4.44        3.64      0.61 o
   0   8   3        3.37        2.74      0.52 o
   1   8   3        7.44        6.40      0.40 o
   2   8   3       11.39       12.14      0.54 o
   3   8   3        2.10        1.74      0.42 o
   4   8   3        1.76        2.42      0.45 o
   5   8   3       14.78       17.41      1.22 o
  -4   9   3        4.46        3.75      0.72 o
  -3   9   3        1.64        1.43      0.57 o
   0   9   3        3.09        2.50      0.44 o
   1   9   3        3.57        3.83      0.63 o
   2   9   3        0.52        0.38      0.30 o
   3   9   3        4.72        5.45      0.57 o
  -4  -9   4        1.20        0.90      0.60 o
  -3  -9   4        1.43        0.30      0.55 o
  -2  -9   4        3.27        3.93      0.77 o
  -1  -9   4        3.52        3.91      0.48 o
   0  -9   4        2.40        3.37      0.69 o
   1  -9   4        3.75        2.89      0.73 o
   2  -9   4        0.21        1.05      0.63 o
  -7  -8   4        2.04        1.85      0.61 o
  -6  -8   4        0.94        0.27      0.55 o
  -5  -8   4        2.89        2.72      0.66 o
  -4  -8   4        1.28        1.70      0.61 o
  -3  -8   4        7.84        8.25      0.56 o
  -2  -8   4        2.91        2.72      0.41 o
  -1  -8   4       30.64       31.51      0.99 o
   0  -8   4        0.38        0.60      0.33 o
   1  -8   4       10.99        9.96      0.62 o
   2  -8   4       11.95       11.49      0.66 o
   3  -8   4        9.64       10.53      0.67 o
   4  -8   4        2.92        4.09      0.50 o
   5  -8   4        2.22        1.49      0.43 o
  -8  -7   4        7.59        8.35      0.93 o
  -7  -7   4       14.73       17.37      1.12 o
  -6  -7   4        5.31        5.10      0.72 o
  -5  -7   4       33.14       33.43      1.50 o
  -4  -7   4       21.75       21.42      0.78 o
  -3  -7   4       11.69       11.74      0.67 o
  -2  -7   4       39.08       42.48      1.08 o
  -1  -7   4       12.76       12.00      0.61 o
   0  -7   4       42.20       40.02      1.17 o
   1  -7   4       23.52       22.78      1.21 o
   2  -7   4       12.72       12.35      0.70 o
   3  -7   4       27.31       26.05      0.88 o
   4  -7   4       70.42       65.53      1.49 o
   5  -7   4        9.87        9.37      0.63 o
   6  -7   4        6.82        7.34      1.16 o
 -10  -6   4        7.51        7.16      0.90 o
  -9  -6   4        0.52        0.91      0.54 o
  -8  -6   4       58.38       56.41      2.00 o
  -7  -6   4       13.31       14.36      1.01 o
  -6  -6   4        3.44        4.11      0.47 o
  -5  -6   4       11.52       13.58      0.59 o
  -4  -6   4       36.89       38.45      1.86 o
  -3  -6   4       80.65       77.31      1.47 o
  -2  -6   4       73.27       68.47      1.08 o
  -1  -6   4       22.15       21.62      0.83 o
   0  -6   4      151.29      138.95      2.22 o
   1  -6   4      104.43      100.57      1.46 o
   2  -6   4      135.56      132.84      2.22 o
   3  -6   4       58.19       61.51      2.28 o
   4  -6   4        7.97        7.24      0.51 o
   5  -6   4        1.38        2.06      0.38 o
   6  -6   4       17.79       14.98      0.72 o
   7  -6   4        1.61        1.01      0.73 o
   8  -6   4        9.97       11.11      0.72 o
 -10  -5   4        4.66        3.39      0.69 o
  -9  -5   4       23.81       24.99      1.28 o
  -8  -5   4      158.52      161.20      3.84 o
  -7  -5   4       99.30      102.03      3.56 o
  -6  -5   4        5.07        4.87      0.41 o
  -5  -5   4       17.75       17.63      0.82 o
  -4  -5   4      146.59      143.03      2.22 o
  -3  -5   4       49.05       49.74      0.95 o
  -2  -5   4       90.61       86.08      1.20 o
  -1  -5   4      230.59      244.70      9.09 o
   0  -5   4       27.75       28.93      0.61 o
   1  -5   4        8.86        9.27      0.38 o
   2  -5   4      226.82      208.06      2.49 o
   3  -5   4      137.58      132.78      2.20 o
   4  -5   4      116.01      115.01      3.13 o
   5  -5   4       15.46       17.65      1.75 o
   6  -5   4       50.59       48.48      1.22 o
   7  -5   4        5.05        4.10      0.46 o
   8  -5   4        3.07        3.11      0.47 o
 -11  -4   4       14.62       14.50      1.03 o
 -10  -4   4        2.26        2.09      0.54 o
  -9  -4   4       14.99       15.14      0.65 o
  -8  -4   4       33.12       32.45      0.89 o
  -7  -4   4       50.78       48.97      1.07 o
  -6  -4   4      117.53      117.61      1.90 o
  -5  -4   4       34.99       36.12      0.84 o
  -4  -4   4       36.19       41.35      0.67 o
  -3  -4   4        4.86        6.29      0.32 o
  -2  -4   4      597.36      598.75      7.53 o
  -1  -4   4      218.66      219.12      2.45 o
   0  -4   4      135.51      139.97      1.72 o
   1  -4   4      191.71      177.59      2.11 o
   2  -4   4      166.43      170.22      2.06 o
   3  -4   4      140.37      134.06      2.15 o
   4  -4   4       11.10       10.56      0.62 o
   5  -4   4       24.68       24.84      1.25 o
   6  -4   4        3.42        3.02      1.20 o
   7  -4   4       24.59       24.31      1.00 o
   8  -4   4        4.72        4.40      0.48 o
   9  -4   4        2.00        2.41      0.49 o
 -12  -3   4        4.80        3.85      0.73 o
 -11  -3   4        7.73        6.37      0.77 o
 -10  -3   4        5.57        6.67      0.47 o
  -9  -3   4       23.21       25.74      0.78 o
  -8  -3   4       18.17       17.50      0.64 o
  -7  -3   4      172.73      171.96      2.58 o
  -6  -3   4      108.55      110.59      1.40 o
  -5  -3   4       86.59       84.38      0.93 o
  -4  -3   4      237.89      245.57      2.66 o
  -3  -3   4      128.36      139.11      1.61 o
  -2  -3   4      370.65      363.24      3.82 o
  -1  -3   4      137.05      132.30      1.55 o
   0  -3   4      355.99      366.00      3.84 o
   1  -3   4     1052.73     1073.49     10.88 o
   2  -3   4       33.65       38.78      0.67 o
   3  -3   4      193.94      196.56      2.86 o
   4  -3   4       21.38       18.57      0.60 o
   5  -3   4       65.52       68.63      1.35 o
   6  -3   4       30.31       27.52      0.82 o
   7  -3   4        5.35        4.82      0.44 o
   8  -3   4       11.11       11.28      0.64 o
   9  -3   4        4.02        4.56      0.50 o
  10  -3   4        7.65       10.55      0.72 o
 -12  -2   4        1.18        1.68      0.56 o
 -11  -2   4        1.61        2.03      0.37 o
 -10  -2   4        3.78        5.78      0.46 o
  -9  -2   4       82.13       83.31      2.92 o
  -8  -2   4       13.38       12.21      0.53 o
  -7  -2   4      159.21      164.07      2.45 o
  -6  -2   4      310.76      326.04      3.48 o
  -5  -2   4       44.63       48.67      0.70 o
  -4  -2   4      127.47      141.35      1.38 o
  -3  -2   4      107.73      115.86      1.67 o
  -2  -2   4      312.02      306.75      3.92 o
  -1  -2   4      377.70      364.90      3.81 o
   0  -2   4      102.70      104.94      2.57 o
   1  -2   4       73.61       64.46      0.86 o
   2  -2   4      716.10      742.26      6.55 o
   3  -2   4      440.58      479.49      5.06 o
   4  -2   4       12.87       10.00      1.06 o
   5  -2   4        8.19        5.81      0.38 o
   6  -2   4       36.76       36.68      0.94 o
   7  -2   4      492.92      490.73      6.69 o
   8  -2   4       18.86       19.05      0.78 o
   9  -2   4       26.40       25.86      0.96 o
  10  -2   4        6.74        6.98      1.05 o
 -12  -1   4        5.89        6.51      0.68 o
 -11  -1   4       21.46       19.77      0.76 o
 -10  -1   4       36.43       36.68      1.00 o
  -9  -1   4       65.32       62.71      1.29 o
  -8  -1   4       11.01       12.29      0.52 o
  -7  -1   4      132.26      136.85      1.68 o
  -6  -1   4      109.19      120.61      1.47 o
  -5  -1   4      118.85      120.71      1.44 o
  -4  -1   4       20.41       19.60      0.38 o
  -3  -1   4      299.97      312.38      3.29 o
  -2  -1   4     3148.14     3160.32     54.67 o
  -1  -1   4     2105.48     2015.66     47.72 o
   0  -1   4     4187.30     4072.18     63.89 o
   1  -1   4       69.31       71.01      1.06 o
   2  -1   4       24.27       20.26      0.24 o
   3  -1   4      353.88      362.76      3.75 o
   4  -1   4       95.84      104.17      1.26 o
   5  -1   4       21.92       21.14      0.45 o
   6  -1   4       38.30       34.62      1.30 o
   7  -1   4      144.93      138.47      3.36 o
   8  -1   4      143.58      149.83      3.62 o
   9  -1   4        3.25        3.10      0.60 o
  10  -1   4        4.97        3.57      0.67 o
 -12   0   4        8.34        9.65      0.87 o
 -11   0   4        1.98        1.43      0.35 o
 -10   0   4        1.08        0.46      0.29 o
  -9   0   4       37.97       42.95      1.14 o
  -8   0   4        2.11        3.51      0.25 o
  -7   0   4       24.46       27.23      0.55 o
  -6   0   4        9.71       13.69      0.37 o
  -5   0   4      237.07      260.31      2.80 o
  -4   0   4      724.11      761.16      7.65 o
  -3   0   4       93.06       83.90      0.99 o
  -2   0   4       99.45       86.42      0.99 o
  -1   0   4      197.37      172.30      1.85 o
   0   0   4       89.38       97.30      1.30 o
   1   0   4        0.03        0.15      0.09 o
   2   0   4      146.75      136.10      1.54 o
   3   0   4        7.64       13.80      0.28 o
   4   0   4      173.15      177.27      2.03 o
   5   0   4        9.48        5.79      0.27 o
   6   0   4      284.29      288.54      3.22 o
   7   0   4      451.36      443.86      5.91 o
   8   0   4      125.66      122.30      3.14 o
   9   0   4        6.51        5.41      0.70 o
  10   0   4        8.77       10.33      0.93 o
 -12   1   4        5.91        5.50      0.72 o
 -11   1   4       21.46       18.41      1.08 o
 -10   1   4       36.48       36.10      0.97 o
  -9   1   4       65.34       65.10      1.06 o
  -8   1   4       11.09       12.04      0.47 o
  -7   1   4      132.43      138.62      1.70 o
  -6   1   4      109.12      120.30      2.50 o
  -5   1   4      118.79      121.89      1.44 o
  -4   1   4       20.41       19.13      0.81 o
  -3   1   4      300.07      305.31      5.55 o
  -2   1   4     3148.81     3127.30     56.28 o
  -1   1   4     2104.23     2051.05     20.20 o
   0   1   4     4188.76     4114.41    117.95 o
   1   1   4       69.39       70.34      1.02 o
   2   1   4       24.02       19.63      0.70 o
   3   1   4      353.97      360.33      3.29 o
   4   1   4       95.69      101.95      1.33 o
   5   1   4       21.87       20.50      0.49 o
   6   1   4       38.31       37.03      0.72 o
   7   1   4      144.96      139.70      1.84 o
   8   1   4      143.50      146.60      2.36 o
   9   1   4        3.25        3.04      0.60 o
  10   1   4        4.99        3.80      0.69 o
 -12   2   4        1.19        0.95      0.57 o
 -11   2   4        1.61        1.70      0.52 o
 -10   2   4        3.77        4.57      0.80 o
  -9   2   4       82.11       83.26      1.61 o
  -8   2   4       13.41       11.43      0.59 o
  -7   2   4      159.30      165.34      2.43 o
  -6   2   4      310.46      325.53      4.36 o
  -5   2   4       44.75       49.27      0.97 o
  -4   2   4      127.36      141.55      2.05 o
  -3   2   4      108.00      115.01      1.35 o
  -2   2   4      312.30      301.34      3.16 o
  -1   2   4      377.17      370.38      3.77 o
   0   2   4      102.80      102.10      1.18 o
   1   2   4       73.54       64.82      1.36 o
   2   2   4      716.00      753.18     13.13 o
   3   2   4      440.45      487.70      5.00 o
   4   2   4       12.91       10.22      0.35 o
   5   2   4        8.19        5.39      0.87 o
   6   2   4       36.80       33.80      0.88 o
   7   2   4      493.05      487.45      6.46 o
   8   2   4       18.87       19.94      0.75 o
   9   2   4       26.44       27.40      0.91 o
 -12   3   4        4.80        4.68      0.75 o
 -11   3   4        7.73        7.66      0.60 o
 -10   3   4        5.56        6.27      0.53 o
  -9   3   4       23.25       23.99      0.85 o
  -8   3   4       18.19       18.03      0.72 o
  -7   3   4      172.58      174.87      2.67 o
  -6   3   4      108.43      107.68      1.82 o
  -5   3   4       86.59       83.86      1.79 o
  -4   3   4      237.81      242.33      2.66 o
  -3   3   4      128.25      141.11      1.63 o
  -2   3   4      370.70      365.39      3.79 o
  -1   3   4      136.90      134.82      1.53 o
   0   3   4      355.85      360.73      3.74 o
   1   3   4     1053.71     1080.37     13.17 o
   2   3   4       33.67       40.19      0.82 o
   3   3   4      194.32      199.88      1.96 o
   4   3   4       21.38       19.99      0.51 o
   5   3   4       65.40       68.72      1.35 o
   6   3   4       30.32       25.32      1.12 o
   7   3   4        5.34        5.81      0.54 o
   8   3   4       11.11        9.64      0.89 o
   9   3   4        4.02        4.87      0.49 o
  10   3   4        7.66        8.93      0.85 o
 -11   4   4       14.62       14.82      0.79 o
 -10   4   4        2.26        2.24      0.44 o
  -9   4   4       15.00       14.16      0.70 o
  -8   4   4       33.02       33.36      1.42 o
  -7   4   4       50.85       48.22      1.18 o
  -6   4   4      117.56      115.72      1.97 o
  -5   4   4       34.81       34.68      0.87 o
  -4   4   4       36.22       39.97      0.68 o
  -3   4   4        4.87        5.84      0.26 o
  -2   4   4      597.61      602.62      6.13 o
  -1   4   4      218.48      216.43      2.39 o
   0   4   4      135.53      144.74      1.64 o
   1   4   4      191.70      180.38      2.53 o
   2   4   4      166.54      171.39      5.07 o
   3   4   4      140.40      137.87      1.76 o
   4   4   4       11.07       10.95      0.46 o
   5   4   4       24.67       24.11      0.80 o
   6   4   4        3.43        2.21      0.37 o
   7   4   4       24.64       23.24      0.84 o
   8   4   4        4.74        4.29      0.49 o
   9   4   4        2.00        2.10      0.43 o
 -10   5   4        4.64        4.03      0.58 o
  -9   5   4       23.83       23.72      2.18 o
  -8   5   4      158.38      158.81      2.70 o
  -7   5   4       99.23      100.24      1.90 o
  -6   5   4        5.04        4.81      0.44 o
  -5   5   4       17.76       17.10      0.67 o
  -4   5   4      146.49      140.64      2.68 o
  -3   5   4       48.99       50.84      0.82 o
  -2   5   4       90.55       87.85      1.18 o
  -1   5   4      230.47      233.03      2.65 o
   0   5   4       27.73       28.27      0.72 o
   1   5   4        8.84        9.69      0.44 o
   2   5   4      226.72      203.21      4.34 o
   3   5   4      137.71      136.43      3.89 o
   4   5   4      116.05      111.25      1.63 o
   5   5   4       15.51       16.19      0.71 o
   6   5   4       50.60       50.48      1.27 o
   7   5   4        5.05        3.13      0.46 o
   8   5   4        3.06        3.94      0.49 o
 -10   6   4        7.52        7.08      1.44 o
  -9   6   4        0.52        0.48      0.41 o
  -8   6   4       58.32       55.37      1.96 o
  -7   6   4       13.31       12.76      0.71 o
  -6   6   4        3.45        3.59      0.43 o
  -5   6   4       11.55       12.81      0.61 o
  -4   6   4       36.98       37.14      0.98 o
  -3   6   4       80.60       76.91      1.45 o
  -2   6   4       73.39       71.23      1.28 o
  -1   6   4       22.15       22.74      0.93 o
   0   6   4      151.18      144.46      2.21 o
   1   6   4      104.41      101.89      2.57 o
   2   6   4      135.69      129.63      3.15 o
   3   6   4       58.18       60.41      1.18 o
   4   6   4        8.00        7.56      0.44 o
   5   6   4        1.37        2.45      0.41 o
   6   6   4       17.77       16.18      0.81 o
   7   6   4        1.61        1.16      0.42 o
   8   6   4        9.95       11.70      0.75 o
  -8   7   4        7.58        8.05      0.64 o
  -7   7   4       14.71       16.29      1.85 o
  -6   7   4        5.29        4.99      0.51 o
  -5   7   4       33.15       34.46      1.19 o
  -4   7   4       21.74       21.33      0.80 o
  -3   7   4       11.67       12.61      0.88 o
  -2   7   4       39.06       39.83      1.50 o
  -1   7   4       12.79       11.76      0.58 o
   0   7   4       42.17       41.68      1.47 o
   1   7   4       23.48       20.80      1.07 o
   2   7   4       12.72       13.72      0.54 o
   3   7   4       27.34       26.05      0.74 o
   4   7   4       70.56       64.30      1.24 o
   5   7   4        9.88        9.47      1.00 o
   6   7   4        6.80        8.98      0.66 o
  -7   8   4        2.06        3.18      0.52 o
  -6   8   4        0.94        1.31      0.42 o
  -5   8   4        2.90        2.85      0.46 o
  -4   8   4        1.29        1.45      0.58 o
  -3   8   4        7.86        7.03      0.78 o
  -2   8   4        2.90        3.58      0.60 o
   0   8   4        0.38        0.39      0.44 o
   1   8   4       10.99        8.94      0.47 o
   2   8   4       11.94       11.27      0.54 o
   3   8   4        9.66       11.17      0.56 o
   4   8   4        2.92        2.61      0.50 o
   5   8   4        2.21        1.69      0.48 o
  -4   9   4        1.20        1.65      0.62 o
  -3   9   4        1.42        0.94      0.55 o
   0   9   4        2.40        3.98      0.48 o
   1   9   4        3.73        3.46      0.58 o
   2   9   4        0.21        0.32      0.31 o
  -4  -9   5       11.25       11.52      1.08 o
  -3  -9   5        1.41        1.37      0.66 o
  -2  -9   5        1.72        2.02      0.64 o
  -1  -9   5       17.37       17.96      0.83 o
   0  -9   5        2.16        2.74      0.70 o
   1  -9   5       15.25       14.86      1.16 o
  -7  -8   5        3.72        2.82      0.68 o
  -6  -8   5        7.38        7.76      0.91 o
  -5  -8   5        0.88        0.98      0.51 o
  -4  -8   5        0.08       -0.45      0.30 o
  -3  -8   5        9.11        9.82      0.62 o
  -2  -8   5        1.73        2.56      0.40 o
  -1  -8   5        4.40        4.52      0.46 o
   0  -8   5        1.37        0.50      0.33 o
   1  -8   5       16.80       19.09      1.17 o
   2  -8   5       17.61       16.12      1.16 o
   3  -8   5        5.98        7.10      0.60 o
   4  -8   5       11.35       12.33      1.12 o
  -8  -7   5        0.54        0.77      0.57 o
  -7  -7   5       18.73       18.86      1.18 o
  -6  -7   5        6.07        6.09      0.80 o
  -5  -7   5       16.76       18.14      0.74 o
  -4  -7   5        5.96        4.31      0.44 o
  -3  -7   5        1.67        1.70      0.45 o
  -2  -7   5      187.28      183.20      3.74 o
  -1  -7   5       29.93       29.32      0.94 o
   0  -7   5       14.06       13.56      0.66 o
   1  -7   5        0.69        0.91      0.26 o
   2  -7   5       70.28       69.51      1.50 o
   3  -7   5        9.70       10.58      0.64 o
   4  -7   5        4.89        4.33      0.48 o
   5  -7   5        7.16        9.46      0.62 o
   6  -7   5        1.00        0.37      0.38 o
  -9  -6   5        7.76        8.32      0.89 o
  -8  -6   5       28.89       29.70      1.45 o
  -7  -6   5       23.41       24.65      0.82 o
  -6  -6   5       23.16       24.30      1.35 o
  -5  -6   5       23.47       23.52      0.78 o
  -4  -6   5       11.79       10.31      0.55 o
  -3  -6   5        6.83        6.92      0.45 o
  -2  -6   5       43.46       39.45      1.00 o
  -1  -6   5       47.88       41.82      1.04 o
   0  -6   5      152.48      148.26      1.95 o
   1  -6   5       14.34       13.54      1.13 o
   2  -6   5       14.12       12.44      0.50 o
   3  -6   5       14.70       14.18      0.67 o
   4  -6   5        7.80        9.88      0.60 o
   5  -6   5       29.38       26.62      1.76 o
   6  -6   5        2.65        2.43      0.89 o
   7  -6   5        7.70        7.95      0.74 o
 -10  -5   5        8.97        9.79      0.93 o
  -9  -5   5        6.38        6.85      0.75 o
  -8  -5   5       76.26       73.57      2.37 o
  -7  -5   5       55.79       55.04      1.22 o
  -6  -5   5       56.83       57.10      1.57 o
  -5  -5   5      100.06      102.08      1.76 o
  -4  -5   5       16.21       14.79      0.56 o
  -3  -5   5       47.12       45.98      2.92 o
  -2  -5   5      265.50      270.31      3.77 o
  -1  -5   5       18.32       19.60      0.50 o
   0  -5   5      117.07      124.58      1.63 o
   1  -5   5       61.94       63.41      1.69 o
   2  -5   5       11.87       11.70      0.44 o
   3  -5   5       25.91       26.44      0.79 o
   4  -5   5       55.83       54.52      2.44 o
   5  -5   5       44.57       40.57      1.07 o
   6  -5   5       18.81       18.80      0.79 o
   7  -5   5        7.11        8.52      0.60 o
   8  -5   5       20.37       20.57      0.88 o
 -11  -4   5       13.45       14.16      1.07 o
 -10  -4   5        7.87        8.14      0.80 o
  -9  -4   5       40.98       42.88      1.07 o
  -8  -4   5      161.48      154.10      2.46 o
  -7  -4   5      148.53      144.95      2.30 o
  -6  -4   5      105.08      101.05      2.74 o
  -5  -4   5       12.31       12.15      0.62 o
  -4  -4   5       72.38       76.45      1.35 o
  -3  -4   5       97.06       98.04      1.61 o
  -2  -4   5       26.12       25.15      0.50 o
  -1  -4   5       75.84       70.71      0.99 o
   0  -4   5       38.55       43.80      0.73 o
   1  -4   5      170.83      178.81      2.60 o
   2  -4   5       28.16       28.09      0.61 o
   3  -4   5       39.64       39.52      1.50 o
   4  -4   5        4.15        3.44      1.05 o
   5  -4   5       17.86       16.54      0.66 o
   6  -4   5       11.09       10.38      0.60 o
   7  -4   5       14.04       13.03      0.88 o
   8  -4   5        0.68        0.85      0.38 o
   9  -4   5        7.98        8.23      0.65 o
 -12  -3   5       20.34       22.52      1.31 o
 -11  -3   5        1.08        1.09      0.34 o
 -10  -3   5       19.95       18.13      0.72 o
  -9  -3   5        0.56        0.73      0.28 o
  -8  -3   5      267.63      251.00      5.29 o
  -7  -3   5       98.70       98.09      1.67 o
  -6  -3   5       31.47       33.64      0.84 o
  -5  -3   5      190.38      203.60      2.30 o
  -4  -3   5      209.15      218.08      2.41 o
  -3  -3   5      527.50      543.98      5.58 o
  -2  -3   5      508.89      518.24      5.32 o
  -1  -3   5       80.05       81.25      1.04 o
   0  -3   5      138.23      131.28      1.58 o
   1  -3   5      901.45      876.55      8.95 o
   2  -3   5       37.82       35.42      0.64 o
   3  -3   5       34.74       31.78      0.63 o
   4  -3   5       10.24        9.79      1.04 o
   5  -3   5       11.94       13.99      0.59 o
   6  -3   5       18.22       17.22      0.95 o
   7  -3   5       59.71       59.50      1.38 o
   8  -3   5        4.50        5.75      0.52 o
   9  -3   5        8.99        8.85      0.80 o
 -12  -2   5        8.25        6.36      0.52 o
 -11  -2   5       51.20       49.80      1.23 o
 -10  -2   5      134.96      126.98      4.63 o
  -9  -2   5       49.74       54.06      1.18 o
  -8  -2   5       65.93       67.29      1.31 o
  -7  -2   5      217.99      217.85      3.11 o
  -6  -2   5      247.68      254.70      2.40 o
  -5  -2   5       51.84       52.47      0.63 o
  -4  -2   5       70.43       78.45      1.27 o
  -3  -2   5      301.44      298.02      3.88 o
  -2  -2   5      449.46      449.82      8.18 o
  -1  -2   5       23.34       19.17      0.36 o
   0  -2   5      698.21      696.79      7.13 o
   1  -2   5      723.64      756.93      7.74 o
   2  -2   5      162.80      171.52      1.70 o
   3  -2   5      224.41      227.47      2.22 o
   4  -2   5        1.39        1.07      0.19 o
   5  -2   5       12.39       10.62      0.66 o
   6  -2   5       24.85       23.66      0.78 o
   7  -2   5       83.09       83.51      1.68 o
   8  -2   5        6.20        5.02      0.49 o
   9  -2   5        4.39        4.27      0.51 o
 -12  -1   5        3.17        4.06      0.65 o
 -11  -1   5       18.18       17.67      0.73 o
 -10  -1   5       24.53       23.86      0.95 o
  -9  -1   5       40.99       39.48      0.97 o
  -8  -1   5        4.90        3.43      0.34 o
  -7  -1   5       20.79       22.28      0.50 o
  -6  -1   5      350.54      345.17      3.69 o
  -5  -1   5      391.48      414.99      4.32 o
  -4  -1   5      502.24      549.73      5.60 o
  -3  -1   5      110.72      112.83      1.60 o
  -2  -1   5      209.24      206.46      2.70 o
  -1  -1   5      469.53      473.70      4.83 o
   0  -1   5      769.50      754.65      6.58 o
   1  -1   5      245.17      236.40      2.21 o
   2  -1   5     1520.44     1556.15     13.49 o
   3  -1   5      134.31      150.52      1.50 o
   4  -1   5       82.65       76.87      1.03 o
   5  -1   5       49.54       48.63      1.01 o
   6  -1   5      309.23      303.52      6.18 o
   7  -1   5       17.10       14.18      0.96 o
   8  -1   5      108.27      110.15      2.94 o
   9  -1   5       13.11       13.07      1.01 o
  10  -1   5        1.50        2.52      0.63 o
 -12   0   5        3.38        3.59      0.64 o
 -11   0   5        6.55        7.22      0.76 o
 -10   0   5       29.54       34.99      0.94 o
  -9   0   5        3.07        3.25      0.28 o
  -8   0   5       25.35       26.01      0.59 o
  -7   0   5       38.69       40.59      0.70 o
  -6   0   5        5.95        4.10      0.23 o
  -5   0   5        5.99        6.19      0.26 o
  -4   0   5      357.66      390.73      4.05 o
  -3   0   5       25.03       27.48      0.43 o
  -2   0   5      959.29      935.54      9.33 o
  -1   0   5     2419.15     2473.30     24.74 o
   0   0   5      128.58      113.24      1.29 o
   1   0   5       59.34       58.51      0.77 o
   2   0   5       75.89       65.67      0.87 o
   3   0   5        0.00        0.19      0.09 o
   4   0   5      176.06      199.58      2.28 o
   5   0   5        9.75       11.19      0.54 o
   6   0   5        0.02        0.07      0.18 o
   7   0   5      216.75      207.24      4.60 o
   8   0   5       25.74       26.79      1.31 o
   9   0   5       11.42        9.38      0.91 o
  10   0   5       11.03       11.29      1.03 o
 -12   1   5        3.16        3.44      0.68 o
 -11   1   5       18.15       16.75      1.03 o
 -10   1   5       24.51       23.57      0.95 o
  -9   1   5       40.97       38.18      1.00 o
  -8   1   5        4.88        4.51      0.28 o
  -7   1   5       20.80       21.18      0.49 o
  -6   1   5      350.73      346.56      3.69 o
  -5   1   5      391.29      413.58      4.32 o
  -4   1   5      502.34      545.59      6.86 o
  -3   1   5      110.54      111.13      1.33 o
  -2   1   5      208.74      204.30      2.22 o
  -1   1   5      469.78      472.49      4.80 o
   0   1   5      769.71      751.56     14.97 o
   1   1   5      245.21      234.83      3.20 o
   2   1   5     1520.71     1574.45     18.78 o
   3   1   5      134.43      147.15      1.73 o
   4   1   5       82.69       75.25      0.92 o
   5   1   5       49.50       49.21      0.84 o
   6   1   5      309.10      305.49      3.46 o
   7   1   5       17.17       16.07      0.54 o
   8   1   5      108.19      104.32      2.89 o
   9   1   5       13.15       15.06      1.03 o
  10   1   5        1.51        1.34      0.58 o
 -12   2   5        8.25        5.78      0.79 o
 -11   2   5       51.13       50.97      1.39 o
 -10   2   5      134.92      131.44      2.28 o
  -9   2   5       49.66       51.76      1.24 o
  -8   2   5       65.88       65.54      1.36 o
  -7   2   5      218.08      218.24      3.16 o
  -6   2   5      247.60      251.71      3.52 o
  -5   2   5       51.95       52.23      1.02 o
  -4   2   5       70.48       77.67      1.03 o
  -3   2   5      301.50      296.21      3.15 o
  -2   2   5      449.18      450.88      4.62 o
  -1   2   5       23.31       20.29      0.38 o
   0   2   5      698.35      703.98      7.01 o
   1   2   5      723.65      764.48      9.42 o
   2   2   5      162.75      170.42      3.51 o
   4   2   5        1.38        1.32      0.18 o
   5   2   5       12.40       10.62      0.49 o
   6   2   5       24.81       21.81      0.73 o
   7   2   5       83.09       81.06      1.59 o
   8   2   5        6.19        6.61      0.64 o
 -12   3   5       20.36       26.23      1.40 o
 -11   3   5        1.09        1.76      0.41 o
 -10   3   5       19.92       19.17      0.80 o
  -9   3   5        0.56        0.67      0.35 o
  -8   3   5      267.64      252.60      3.69 o
  -7   3   5       98.65       96.60      1.74 o
  -6   3   5       31.51       32.09      0.84 o
  -5   3   5      190.68      203.58      2.91 o
  -4   3   5      209.14      219.69      2.44 o
  -3   3   5      527.64      538.78      5.55 o
  -2   3   5      508.69      511.92      5.27 o
  -1   3   5       79.97       78.41      1.02 o
   0   3   5      138.19      132.31      1.51 o
   1   3   5      901.37      876.48     10.84 o
   2   3   5       37.82       35.33      0.87 o
   3   3   5       34.70       30.49      0.71 o
   4   3   5       10.25        8.62      0.47 o
   5   3   5       11.92       12.45      0.56 o
   6   3   5       18.21       19.20      0.71 o
   7   3   5       59.64       60.72      1.36 o
   8   3   5        4.48        5.83      0.50 o
   9   3   5        8.98        9.34      0.62 o
 -11   4   5       13.46       12.86      1.57 o
 -10   4   5        7.89        8.41      0.63 o
  -9   4   5       41.01       42.92      1.18 o
  -8   4   5      161.47      153.11      3.67 o
  -7   4   5      148.69      145.35      2.39 o
  -6   4   5      105.18       99.62      1.94 o
  -5   4   5       12.26       11.91      0.71 o
  -4   4   5       72.35       73.50      1.05 o
  -3   4   5       97.08       96.48      1.26 o
  -2   4   5       26.10       25.10      0.58 o
  -1   4   5       75.93       69.56      0.96 o
   0   4   5       38.50       43.64      0.90 o
   1   4   5      170.87      182.65      2.59 o
   2   4   5       28.19       27.33      0.69 o
   3   4   5       39.74       40.19      0.95 o
   4   4   5        4.16        3.81      0.45 o
   5   4   5       17.88       17.29      0.56 o
   6   4   5       11.10        9.86      0.64 o
   7   4   5       14.10       15.11      0.73 o
   8   4   5        0.68        0.25      0.41 o
   9   4   5        7.97        8.55      0.65 o
 -10   5   5        8.96        9.62      1.14 o
  -9   5   5        6.36        7.15      0.59 o
  -8   5   5       76.33       75.56      1.64 o
  -7   5   5       55.76       54.27      1.29 o
  -6   5   5       56.75       56.94      1.27 o
  -5   5   5       99.95       99.59      1.78 o
  -4   5   5       16.22       14.38      0.57 o
  -3   5   5       47.15       45.19      0.78 o
  -2   5   5      265.40      266.47      2.97 o
  -1   5   5       18.37       19.94      0.68 o
   0   5   5      117.23      123.42      1.96 o
   1   5   5       61.89       62.04      1.37 o
   2   5   5       11.88        9.97      0.80 o
   3   5   5       25.89       24.91      0.66 o
   4   5   5       55.82       54.47      1.03 o
   5   5   5       44.56       38.13      0.88 o
   6   5   5       18.84       18.61      0.81 o
   7   5   5        7.11        8.85      0.62 o
   8   5   5       20.34       21.49      0.93 o
  -9   6   5        7.76        6.55      0.60 o
  -8   6   5       28.88       30.52      1.03 o
  -7   6   5       23.43       23.83      0.90 o
  -6   6   5       23.13       22.91      1.33 o
  -5   6   5       23.44       23.99      0.93 o
  -4   6   5       11.76        9.94      0.55 o
  -3   6   5        6.83        7.16      0.45 o
  -2   6   5       43.42       40.29      0.96 o
  -1   6   5       47.93       41.71      0.98 o
   0   6   5      152.40      150.96      2.34 o
   1   6   5       14.32       13.12      0.89 o
   2   6   5       14.16       11.93      0.90 o
   3   6   5       14.70       14.28      0.55 o
   4   6   5        7.73        9.67      0.49 o
   5   6   5       29.40       26.71      1.08 o
   6   6   5        2.64        2.73      0.46 o
   7   6   5        7.72        8.35      0.89 o
  -8   7   5        0.54        0.79      0.40 o
  -7   7   5       18.76       20.45      0.86 o
  -6   7   5        6.07        5.81      0.54 o
  -5   7   5       16.73       16.59      0.75 o
  -4   7   5        5.96        5.70      0.49 o
  -3   7   5        1.66        1.59      0.55 o
  -2   7   5      187.31      187.00      4.09 o
  -1   7   5       29.93       30.73      0.88 o
   0   7   5       14.01       14.71      0.91 o
   1   7   5        0.70        0.44      0.42 o
   2   7   5       70.33       69.31      1.41 o
   3   7   5        9.70       11.09      0.53 o
   4   7   5        4.89        4.63      0.43 o
   5   7   5        7.15        7.47      0.62 o
   6   7   5        0.99        1.13      0.41 o
  -7   8   5        3.71        2.83      0.54 o
  -6   8   5        7.38        7.78      1.59 o
  -5   8   5        0.87        0.53      0.52 o
  -4   8   5        0.08       -0.03      0.50 o
  -3   8   5        9.10        9.67      0.88 o
  -2   8   5        1.73        2.38      0.58 o
   0   8   5        1.37        1.55      0.47 o
   1   8   5       16.82       17.25      1.10 o
   2   8   5       17.61       16.32      0.64 o
   3   8   5        6.00        7.17      0.49 o
   4   8   5       11.38       12.63      0.66 o
  -4   9   5       11.24       10.64      1.01 o
   1   9   5       15.24       16.43      1.27 o
  -3  -9   6       14.77       14.57      0.79 o
  -2  -9   6        0.62        0.07      0.38 o
  -1  -9   6        5.05        4.53      0.70 o
   0  -9   6       18.41       19.67      0.91 o
  -6  -8   6        3.18        2.02      0.64 o
  -5  -8   6        7.07        8.86      0.65 o
  -4  -8   6       12.27       12.36      0.69 o
  -3  -8   6        6.67        7.81      0.57 o
  -2  -8   6       36.56       35.12      1.09 o
  -1  -8   6       35.27       32.86      1.05 o
   0  -8   6       22.84       22.62      0.91 o
   1  -8   6        9.10        9.66      0.64 o
   2  -8   6       22.63       28.61      1.47 o
   3  -8   6        5.36        5.53      0.84 o
  -8  -7   6        5.69        6.03      0.78 o
  -7  -7   6       10.81       10.74      0.95 o
  -6  -7   6        0.91        1.44      0.40 o
  -5  -7   6        5.84        7.16      0.52 o
  -4  -7   6      158.89      153.12      2.60 o
  -3  -7   6       10.19        9.26      0.59 o
  -2  -7   6       27.45       27.78      0.89 o
  -1  -7   6        2.78        1.91      0.38 o
   0  -7   6       87.99       86.26      1.75 o
   1  -7   6       44.10       47.20      1.22 o
   2  -7   6        1.12        0.36      0.35 o
   3  -7   6        9.57        9.53      0.69 o
   4  -7   6        8.37        8.16      0.81 o
   5  -7   6        1.82        2.10      0.44 o
  -9  -6   6       12.12       12.11      0.98 o
  -8  -6   6        8.26        8.83      0.88 o
  -7  -6   6       32.76       32.05      0.99 o
  -6  -6   6       12.83       10.68      0.58 o
  -5  -6   6       40.87       40.10      1.05 o
  -4  -6   6       62.07       59.94      1.99 o
  -3  -6   6        7.04        8.03      1.18 o
  -2  -6   6      226.91      227.50      5.72 o
  -1  -6   6       53.81       53.35      1.24 o
   0  -6   6      192.00      184.10      2.90 o
   1  -6   6       43.93       46.48      0.92 o
   2  -6   6        8.97        9.72      0.46 o
   3  -6   6        2.61        1.68      0.34 o
   4  -6   6       15.66       14.84      0.71 o
   5  -6   6        2.12        1.70      0.48 o
   6  -6   6        3.20        4.22      1.27 o
 -10  -5   6        5.62        4.00      0.67 o
  -9  -5   6        2.73        3.02      0.39 o
  -8  -5   6       38.47       37.71      1.03 o
  -7  -5   6       39.38       40.19      1.03 o
  -6  -5   6       48.34       48.20      1.34 o
  -5  -5   6        5.40        6.49      0.42 o
  -4  -5   6       44.36       42.78      1.33 o
  -3  -5   6        4.91        5.44      0.40 o
  -2  -5   6       30.01       30.33      0.82 o
  -1  -5   6       82.37       82.39      1.73 o
   0  -5   6       47.31       48.17      0.85 o
   1  -5   6       13.81       14.77      0.52 o
   2  -5   6       15.49       15.41      0.50 o
   3  -5   6      121.88      122.91      2.11 o
   4  -5   6       36.49       39.94      1.06 o
   5  -5   6       14.81       13.69      1.54 o
   6  -5   6       24.27       25.65      1.71 o
   7  -5   6        4.81        5.20      0.70 o
 -11  -4   6       11.89       14.22      1.06 o
 -10  -4   6        2.53        1.63      0.72 o
  -9  -4   6       18.98       19.91      1.76 o
  -8  -4   6        3.74        3.60      0.38 o
  -7  -4   6       24.95       23.91      0.93 o
  -6  -4   6        8.81        9.43      0.49 o
  -5  -4   6       34.40       37.83      0.90 o
  -4  -4   6       13.07       15.80      0.56 o
  -3  -4   6        7.99        7.34      0.40 o
  -2  -4   6       16.95       17.13      0.57 o
  -1  -4   6       15.10       17.94      0.44 o
   0  -4   6        7.37        8.18      0.33 o
   1  -4   6      140.51      134.17      1.72 o
   2  -4   6       12.04       10.11      0.64 o
   3  -4   6       48.98       47.56      1.47 o
   4  -4   6       39.28       37.59      0.96 o
   5  -4   6       22.59       23.33      0.80 o
   6  -4   6       16.95       16.47      0.73 o
   7  -4   6        1.65        2.51      0.43 o
   8  -4   6        6.43        7.31      0.60 o
 -12  -3   6       11.63       12.71      1.03 o
 -11  -3   6        6.47        5.61      1.13 o
 -10  -3   6       31.74       33.29      1.00 o
  -9  -3   6       91.02       91.21      1.71 o
  -8  -3   6      107.45      101.14      2.50 o
  -7  -3   6       33.31       34.05      0.87 o
  -6  -3   6       33.03       27.16      1.10 o
  -5  -3   6      166.67      166.95      2.47 o
  -4  -3   6      113.39      123.31      1.89 o
  -3  -3   6       63.12       66.72      1.18 o
  -2  -3   6      356.07      372.40      3.90 o
  -1  -3   6       29.30       29.64      0.53 o
   0  -3   6      456.13      454.33      4.80 o
   1  -3   6       47.17       43.82      0.73 o
   2  -3   6       12.78       15.36      0.49 o
   3  -3   6       39.58       41.98      1.24 o
   4  -3   6      106.55      106.58      4.05 o
   5  -3   6        6.63        6.52      0.44 o
   6  -3   6       38.38       35.86      1.03 o
   7  -3   6       19.37       20.45      0.83 o
   8  -3   6       40.69       41.89      1.21 o
   9  -3   6        1.06        0.92      0.41 o
 -12  -2   6       23.00       23.41      1.23 o
 -11  -2   6        0.85        0.83      0.31 o
 -10  -2   6        6.87        5.86      1.08 o
  -9  -2   6        6.90        6.30      0.46 o
  -8  -2   6      251.32      241.23      4.16 o
  -7  -2   6      300.20      306.62      3.36 o
  -6  -2   6      101.04       99.08      1.30 o
  -5  -2   6      138.61      139.79      1.68 o
  -4  -2   6       86.02       86.62      1.58 o
  -3  -2   6      635.66      662.49      8.25 o
  -2  -2   6      447.38      478.22      6.02 o
  -1  -2   6      824.02      797.86      8.06 o
   0  -2   6      617.59      623.56      6.41 o
   1  -2   6      421.65      406.63      3.72 o
   2  -2   6      131.25      119.91      1.29 o
   3  -2   6       39.25       38.53      0.59 o
   4  -2   6       10.93       10.22      0.37 o
   5  -2   6       48.19       47.41      2.06 o
   6  -2   6       29.95       32.55      0.95 o
   7  -2   6        2.23        2.38      0.40 o
   8  -2   6       35.98       33.77      1.07 o
   9  -2   6        9.42        7.87      0.63 o
 -12  -1   6        4.28        3.35      0.65 o
 -11  -1   6       30.88       27.79      1.29 o
 -10  -1   6       52.31       53.44      2.44 o
  -9  -1   6      114.23      108.67      1.87 o
  -8  -1   6       75.51       73.99      1.34 o
  -7  -1   6      391.14      400.41      4.28 o
  -6  -1   6       23.81       23.51      0.49 o
  -5  -1   6        5.17        6.00      0.26 o
  -4  -1   6      183.12      186.36      2.29 o
  -3  -1   6       86.78       81.87      1.26 o
  -2  -1   6      917.92      938.96     11.51 o
  -1  -1   6      203.01      193.92      2.15 o
   0  -1   6      388.17      410.14      3.70 o
   1  -1   6      197.61      176.69      1.73 o
   2  -1   6      494.53      511.79      4.62 o
   3  -1   6      226.24      236.69      1.83 o
   4  -1   6       58.59       63.66      0.99 o
   5  -1   6       11.45       11.42      0.81 o
   6  -1   6      442.32      447.39      8.57 o
   7  -1   6       89.13       86.63      2.49 o
   8  -1   6       66.27       67.29      2.21 o
   9  -1   6        5.31        5.31      0.55 o
 -12   0   6        6.08        5.43      0.75 o
 -11   0   6        5.44        3.71      0.61 o
 -10   0   6       22.83       22.91      1.16 o
  -9   0   6        7.04        5.84      0.44 o
  -8   0   6      162.41      173.43      2.10 o
  -7   0   6      219.04      236.33      2.68 o
  -6   0   6       42.28       47.63      0.74 o
  -5   0   6       76.41       68.50      0.93 o
  -4   0   6     1183.57     1230.10     26.23 o
  -3   0   6     2102.92     2150.33     25.52 o
  -2   0   6      185.67      137.76      1.56 o
  -1   0   6     1489.77     1505.23     14.92 o
   0   0   6      295.99      309.89      3.91 o
   1   0   6      629.74      656.96      6.67 o
   2   0   6      401.88      401.14      4.21 o
   3   0   6      159.96      182.30      1.79 o
   4   0   6       37.87       39.19      0.69 o
   5   0   6       92.28       87.68      1.24 o
   6   0   6      107.83      121.59      2.29 o
   7   0   6       74.67       80.97      2.38 o
   8   0   6       12.50       11.18      0.93 o
   9   0   6        0.35        0.02      0.47 o
 -12   1   6        4.28        3.40      0.66 o
 -11   1   6       30.86       26.60      1.30 o
 -10   1   6       52.34       54.70      1.66 o
  -9   1   6      114.24      108.51      1.92 o
  -8   1   6       75.64       75.01      1.44 o
  -7   1   6      391.31      396.49      5.28 o
  -6   1   6       23.86       23.22      0.47 o
  -5   1   6        5.18        5.32      0.20 o
  -4   1   6      183.42      186.13      2.60 o
  -3   1   6       86.77       82.20      1.07 o
  -2   1   6      918.33      937.52      9.36 o
  -1   1   6      203.16      194.48      2.10 o
   0   1   6      388.10      413.26      5.48 o
   1   1   6      197.77      176.00      2.37 o
   2   1   6      494.01      515.85      6.40 o
   3   1   6      226.43      238.35      4.70 o
   4   1   6       58.61       62.98      0.94 o
   5   1   6       11.44       12.27      0.50 o
   6   1   6      442.45      433.04      4.78 o
   7   1   6       89.06       87.28      1.73 o
 -12   2   6       23.00       22.56      1.32 o
 -11   2   6        0.83       -0.03      0.35 o
 -10   2   6        6.85        4.69      0.48 o
  -9   2   6        6.87        7.60      0.55 o
  -8   2   6      251.19      236.04      3.48 o
  -7   2   6      300.25      300.96      4.20 o
  -6   2   6      100.99       99.96      2.92 o
  -5   2   6      138.61      140.44      2.11 o
  -4   2   6       85.99       87.74      1.15 o
  -3   2   6      635.78      657.28      6.69 o
  -2   2   6      447.47      470.39      4.87 o
  -1   2   6      824.38      792.16      7.97 o
   0   2   6      617.14      626.80      6.32 o
   1   2   6      421.64      408.17      5.11 o
   2   2   6      131.02      120.47      2.70 o
   3   2   6       39.14       39.33      1.29 o
   4   2   6       10.94       10.39      0.37 o
   5   2   6       48.20       46.75      1.06 o
   6   2   6       29.94       30.69      0.88 o
   7   2   6        2.23        2.33      0.37 o
   8   2   6       35.95       35.33      1.50 o
 -12   3   6       11.64       11.02      0.72 o
 -11   3   6        6.47        5.90      0.73 o
 -10   3   6       31.74       31.69      1.03 o
  -9   3   6       91.09       92.28      1.81 o
  -8   3   6      107.45      104.88      1.90 o
  -7   3   6       33.31       32.93      0.91 o
  -6   3   6       32.98       28.25      0.78 o
  -5   3   6      166.71      169.41      2.00 o
  -4   3   6      113.45      120.84      1.52 o
  -3   3   6       63.11       66.51      1.13 o
  -2   3   6      356.07      364.96      3.88 o
  -1   3   6       29.33       30.45      0.64 o
   0   3   6      456.19      458.19      4.70 o
   1   3   6       47.15       43.58      0.90 o
   2   3   6       12.79       15.57      0.51 o
   3   3   6       39.41       41.84      1.04 o
   4   3   6      106.54      107.27      1.50 o
   5   3   6        6.62        5.42      0.69 o
   6   3   6       38.36       37.74      1.44 o
   7   3   6       19.32       19.12      0.77 o
   8   3   6       40.66       39.73      1.15 o
   9   3   6        1.05        1.50      0.63 o
 -11   4   6       11.88       12.88      0.75 o
 -10   4   6        2.53        1.51      0.55 o
  -9   4   6       18.97       18.21      0.82 o
  -8   4   6        3.72        4.32      0.45 o
  -7   4   6       25.00       22.81      0.79 o
  -6   4   6        8.80        9.33      0.52 o
  -5   4   6       34.37       38.92      0.72 o
  -4   4   6       13.09       15.15      0.43 o
  -3   4   6        7.95        7.48      0.31 o
  -2   4   6       17.05       17.44      0.43 o
  -1   4   6       15.13       17.46      0.42 o
   0   4   6        7.30        8.10      0.42 o
   1   4   6      140.37      137.76      2.85 o
   2   4   6       12.05        9.55      0.52 o
   3   4   6       49.00       47.78      1.60 o
   4   4   6       39.34       36.94      0.80 o
   5   4   6       22.59       23.61      1.04 o
   6   4   6       16.94       16.64      1.07 o
   7   4   6        1.65        1.35      0.37 o
   8   4   6        6.44        6.41      0.57 o
 -10   5   6        5.61        5.68      1.34 o
  -9   5   6        2.73        2.39      0.45 o
  -8   5   6       38.43       38.97      1.44 o
  -7   5   6       39.35       40.26      1.09 o
  -6   5   6       48.28       47.94      2.10 o
  -5   5   6        5.40        6.35      0.44 o
  -4   5   6       44.44       41.67      0.77 o
  -3   5   6        4.90        5.13      0.29 o
  -2   5   6       30.08       29.45      0.78 o
  -1   5   6       82.39       80.20      1.46 o
   0   5   6       47.33       46.84      1.28 o
   1   5   6       13.82       15.31      1.19 o
   2   5   6       15.46       16.14      0.93 o
   3   5   6      121.94      121.93      2.58 o
   4   5   6       36.50       40.37      1.11 o
   5   5   6       14.82       15.48      0.61 o
   6   5   6       24.24       24.03      1.48 o
   7   5   6        4.80        5.13      0.55 o
  -9   6   6       12.12       13.44      0.79 o
  -8   6   6        8.26        9.02      0.80 o
  -7   6   6       32.79       33.25      1.04 o
  -6   6   6       12.80       11.64      0.64 o
  -5   6   6       40.81       40.27      1.06 o
  -4   6   6       62.12       59.29      1.34 o
  -3   6   6        7.05        8.66      0.49 o
  -2   6   6      226.76      227.83      3.33 o
  -1   6   6       53.79       52.85      1.17 o
   0   6   6      191.92      186.32      8.23 o
   1   6   6       43.89       46.89      1.65 o
   2   6   6        8.99        9.79      0.83 o
   3   6   6        2.62        1.83      0.29 o
   4   6   6       15.71       15.05      0.59 o
   5   6   6        2.11        1.85      0.36 o
   6   6   6        3.20        4.16      0.67 o
  -8   7   6        5.67        5.52      0.64 o
  -7   7   6       10.86       12.08      0.70 o
  -6   7   6        0.92        1.35      0.66 o
  -5   7   6        5.85        7.84      0.61 o
  -4   7   6      158.89      156.59      3.75 o
  -3   7   6       10.21       10.61      0.87 o
  -2   7   6       27.51       24.81      1.22 o
  -1   7   6        2.78        2.72      0.38 o
   0   7   6       87.97       87.35      2.42 o
   1   7   6       44.11       47.41      1.74 o
   2   7   6        1.13        0.44      0.48 o
   3   7   6        9.54       10.90      0.86 o
   4   7   6        8.37        8.08      0.51 o
   5   7   6        1.80        2.57      0.46 o
  -6   8   6        3.18        3.49      0.77 o
  -5   8   6        7.07        6.75      0.87 o
  -4   8   6       12.26       14.12      1.08 o
  -3   8   6        6.64        7.63      0.84 o
  -2   8   6       36.57       34.48      1.47 o
   0   8   6       22.83       22.88      1.22 o
   1   8   6        9.10       10.56      0.92 o
   2   8   6       22.65       24.74      1.77 o
   3   8   6        5.37        4.81      0.46 o
  -6  -8   7        5.14        6.85      0.85 o
  -5  -8   7        4.93        4.35      0.77 o
  -4  -8   7        4.65        5.10      0.86 o
  -3  -8   7        1.82        0.49      0.34 o
  -2  -8   7        8.21       10.21      0.66 o
  -1  -8   7       11.53       11.27      0.68 o
   0  -8   7       19.73       22.63      0.92 o
   1  -8   7        5.15        5.10      0.77 o
   2  -8   7        0.29        0.59      0.60 o
  -8  -7   7        3.22        2.82      0.69 o
  -7  -7   7       22.87       26.00      1.04 o
  -6  -7   7       39.77       41.70      1.82 o
  -5  -7   7        0.16        0.37      0.34 o
  -4  -7   7       19.90       20.44      1.70 o
  -3  -7   7       13.95       12.93      0.83 o
  -2  -7   7       64.58       67.05      1.50 o
  -1  -7   7       51.32       52.36      1.31 o
   0  -7   7       21.13       20.01      0.81 o
   1  -7   7       44.79       43.00      1.20 o
   2  -7   7        7.27        7.63      0.58 o
   3  -7   7        7.90        5.35      0.75 o
   4  -7   7        8.80       10.64      0.96 o
  -9  -6   7       10.17       11.83      1.00 o
  -8  -6   7        1.25        0.85      0.44 o
  -7  -6   7        4.57        4.91      0.61 o
  -6  -6   7        4.15        3.73      0.42 o
  -5  -6   7       26.94       27.10      0.88 o
  -4  -6   7       22.99       24.25      0.82 o
  -3  -6   7       85.97       80.67      1.61 o
  -2  -6   7        2.70        2.53      0.38 o
  -1  -6   7       11.98       13.10      0.63 o
   0  -6   7       89.80       90.45      1.92 o
   1  -6   7      219.41      225.44      3.45 o
   2  -6   7       20.44       19.99      1.25 o
   3  -6   7       12.38       10.94      0.62 o
   4  -6   7        0.79        0.80      0.46 o
   5  -6   7       11.99       11.59      0.70 o
   6  -6   7        6.17        6.05      1.14 o
 -10  -5   7       16.33       18.57      0.97 o
  -9  -5   7        2.44        1.64      0.37 o
  -8  -5   7       17.39       16.84      0.69 o
  -7  -5   7        3.85        5.77      0.65 o
  -6  -5   7       27.16       27.27      0.82 o
  -5  -5   7       14.74       14.66      0.61 o
  -4  -5   7       21.69       20.45      0.77 o
  -3  -5   7       31.72       34.61      0.91 o
  -2  -5   7      102.76      110.42      1.91 o
  -1  -5   7        9.92        7.31      0.47 o
   0  -5   7      163.14      157.46      2.51 o
   1  -5   7       79.86       84.94      5.75 o
   2  -5   7       34.81       33.06      0.75 o
   3  -5   7       47.40       46.82      1.19 o
   4  -5   7       22.09       25.00      0.86 o
   5  -5   7       45.82       41.12      1.64 o
   6  -5   7       12.18       11.83      0.68 o
   7  -5   7       14.89       13.07      0.76 o
 -11  -4   7        0.28        0.22      0.32 o
 -10  -4   7        0.97        1.12      0.35 o
  -9  -4   7        8.69        8.61      0.90 o
  -8  -4   7       33.22       38.10      0.98 o
  -7  -4   7        2.41        2.07      0.32 o
  -6  -4   7      150.32      145.64      2.32 o
  -5  -4   7       74.34       72.20      1.38 o
  -4  -4   7       27.73       28.86      0.78 o
  -3  -4   7      122.02      113.66      1.87 o
  -2  -4   7        6.03        4.92      0.47 o
  -1  -4   7        1.32        1.56      0.27 o
   0  -4   7       58.15       58.12      1.32 o
   1  -4   7      114.27      103.94      1.44 o
   2  -4   7        5.53        4.70      0.31 o
   3  -4   7        2.86        3.11      0.29 o
   4  -4   7      100.35       95.60      1.79 o
   5  -4   7       56.96       53.05      1.41 o
   6  -4   7       67.86       62.63      1.47 o
   7  -4   7       12.67       15.13      0.77 o
   8  -4   7        1.24        1.66      0.46 o
 -11  -3   7       18.97       20.07      1.85 o
 -10  -3   7        4.54        4.32      0.58 o
  -9  -3   7      154.76      149.37      2.52 o
  -8  -3   7        5.41        4.70      0.41 o
  -7  -3   7        9.67        9.33      0.85 o
  -6  -3   7       53.34       52.20      0.86 o
  -5  -3   7        8.42        9.00      0.68 o
  -4  -3   7       99.34      106.50      1.72 o
  -3  -3   7      233.69      232.49      3.24 o
  -2  -3   7      103.54      101.37      1.65 o
  -1  -3   7      304.77      279.47      3.06 o
   0  -3   7      126.77      131.81      1.63 o
   1  -3   7      200.28      193.17      2.28 o
   2  -3   7       87.66       87.58      1.71 o
   3  -3   7       22.86       22.01      0.56 o
   4  -3   7       35.55       33.02      0.90 o
   5  -3   7        9.92       10.14      0.57 o
   6  -3   7       89.80       94.06      2.54 o
   7  -3   7        7.40        6.34      1.18 o
   8  -3   7        5.62        7.01      0.85 o
 -12  -2   7       17.70       20.03      1.18 o
 -11  -2   7        4.74        5.13      0.68 o
 -10  -2   7       78.99       79.31      2.26 o
  -9  -2   7       54.86       54.27      1.49 o
  -8  -2   7       94.28       90.40      1.63 o
  -7  -2   7       49.61       47.34      0.82 o
  -6  -2   7       38.16       38.81      0.69 o
  -5  -2   7       14.69       13.39      0.38 o
  -4  -2   7       22.01       25.11      0.62 o
  -3  -2   7      315.21      308.16      4.08 o
  -2  -2   7       84.30       92.64      1.47 o
  -1  -2   7       90.72       89.21      1.12 o
   0  -2   7        9.30        8.56      0.32 o
   1  -2   7        2.62        2.40      0.20 o
   2  -2   7       86.97       90.68      1.06 o
   3  -2   7       73.08       71.94      1.03 o
   4  -2   7       31.77       33.14      0.68 o
   5  -2   7       21.74       22.70      0.76 o
   6  -2   7      117.96      118.54      2.14 o
   7  -2   7       19.23       21.93      0.86 o
   8  -2   7       13.04       12.31      0.71 o
 -12  -1   7        1.00        0.88      0.47 o
 -11  -1   7       11.66       11.51      0.88 o
 -10  -1   7      155.76      145.00      3.49 o
  -9  -1   7       39.44       41.81      1.49 o
  -8  -1   7      400.43      404.85      4.36 o
  -7  -1   7       64.45       67.31      1.01 o
  -6  -1   7       52.86       58.86      0.89 o
  -5  -1   7       77.30       75.53      1.04 o
  -4  -1   7      310.38      324.43      3.47 o
  -3  -1   7      358.79      348.08      4.48 o
  -2  -1   7     1153.79     1159.71     14.37 o
  -1  -1   7       43.30       40.00      0.65 o
   0  -1   7      147.67      157.82      1.58 o
   1  -1   7       28.05       32.22      0.63 o
   2  -1   7      297.49      284.78      2.72 o
   3  -1   7       39.61       43.52      0.65 o
   4  -1   7       55.49       57.03      0.94 o
   5  -1   7       87.41       83.16      1.27 o
   6  -1   7      130.03      125.62      2.23 o
   7  -1   7       45.20       44.35      1.83 o
   8  -1   7       12.59       11.93      0.75 o
   9  -1   7        0.36        0.25      0.41 o
 -12   0   7        0.53       -0.25      0.45 o
 -11   0   7        7.56        9.48      0.83 o
 -10   0   7        6.22        5.92      0.71 o
  -9   0   7       15.98       15.00      1.24 o
  -8   0   7       11.62       11.09      0.56 o
  -7   0   7      254.47      260.75      4.37 o
  -6   0   7       83.87       94.24      1.23 o
  -5   0   7       85.00       89.01      1.62 o
  -4   0   7      330.99      339.14      3.59 o
  -3   0   7       58.24       52.97      1.07 o
  -2   0   7     1302.51     1387.17     13.79 o
  -1   0   7      108.26      120.75      1.43 o
   0   0   7        3.71        3.07      0.35 o
   1   0   7      319.99      343.27      3.64 o
   2   0   7       13.42       14.57      0.38 o
   3   0   7       31.76       28.46      0.57 o
   4   0   7       65.44       64.70      0.83 o
   5   0   7       12.75       11.23      0.56 o
   6   0   7       42.45       43.70      1.15 o
   7   0   7       78.00       78.65      2.38 o
   8   0   7       42.72       50.91      1.95 o
   9   0   7       13.27       16.18      1.16 o
 -12   1   7        0.99        1.72      0.60 o
 -11   1   7       11.67       12.25      0.97 o
 -10   1   7      155.85      152.10      3.93 o
  -9   1   7       39.37       38.49      1.04 o
  -8   1   7      400.48      395.11      5.39 o
  -7   1   7       64.42       67.23      2.17 o
  -6   1   7       52.89       58.46      1.15 o
  -5   1   7       77.22       76.61      1.34 o
  -4   1   7      310.47      324.69      4.28 o
  -3   1   7      358.97      345.95      3.69 o
  -2   1   7     1153.64     1182.13     11.04 o
  -1   1   7       43.39       40.06      0.60 o
   0   1   7      147.33      156.35      2.19 o
   1   1   7       28.00       32.54      0.85 o
   2   1   7      297.48      284.15      3.73 o
   3   1   7       39.63       41.84      1.35 o
   4   1   7       55.52       54.30      0.88 o
   5   1   7       87.48       79.28      1.48 o
   6   1   7      130.19      127.70      3.09 o
   7   1   7       45.12       44.59      1.64 o
 -12   2   7       17.70       19.14      1.24 o
 -11   2   7        4.75        5.46      0.92 o
 -10   2   7       78.89       80.83      4.59 o
  -9   2   7       54.81       54.79      1.48 o
  -8   2   7       94.34       92.77      1.73 o
  -7   2   7       49.56       49.11      1.11 o
  -6   2   7       38.27       37.52      0.90 o
  -5   2   7       14.82       13.81      0.59 o
  -4   2   7       22.14       25.71      0.54 o
  -3   2   7      314.79      307.89      3.32 o
  -2   2   7       84.41       91.61      1.19 o
  -1   2   7       90.61       88.30      1.14 o
   0   2   7        9.32        8.07      0.46 o
   1   2   7        2.62        1.72      0.36 o
   2   2   7       86.91       89.69      2.24 o
   3   2   7       73.07       71.47      1.96 o
   4   2   7       31.73       32.01      0.67 o
   5   2   7       21.64       22.67      0.71 o
   6   2   7      117.97      115.29      2.04 o
   7   2   7       19.16       22.70      1.18 o
   8   2   7       13.04       13.91      1.05 o
 -11   3   7       18.91       18.45      1.91 o
 -10   3   7        4.55        4.85      0.78 o
  -9   3   7      154.69      141.69      6.91 o
  -8   3   7        5.43        4.93      0.46 o
  -7   3   7        9.67        9.56      0.65 o
  -6   3   7       53.41       52.74      1.64 o
  -5   3   7        8.38        8.46      0.35 o
  -4   3   7       99.28      106.28      1.39 o
  -3   3   7      233.58      232.91      2.61 o
  -2   3   7      103.39      102.65      1.31 o
  -1   3   7      304.70      279.82      3.58 o
   0   3   7      126.74      132.31      2.05 o
   1   3   7      200.30      194.73      2.80 o
   2   3   7       87.59       87.26      1.51 o
   3   3   7       22.83       21.96      0.67 o
   4   3   7       35.53       31.65      0.71 o
   5   3   7        9.94        9.63      0.45 o
   6   3   7       89.88       92.20      2.01 o
   7   3   7        7.37        6.89      1.52 o
   8   3   7        5.64        6.15      0.56 o
 -11   4   7        0.28        0.16      0.40 o
 -10   4   7        0.97        1.28      0.44 o
  -9   4   7        8.71        9.50      0.62 o
  -8   4   7       33.26       36.46      1.05 o
  -7   4   7        2.40        2.12      0.36 o
  -6   4   7      150.42      146.32      2.36 o
  -5   4   7       74.41       73.46      1.39 o
  -4   4   7       27.75       27.98      0.60 o
  -3   4   7      121.97      113.87      1.47 o
  -2   4   7        6.06        6.01      0.28 o
  -1   4   7        1.33        1.06      0.48 o
   0   4   7       58.23       58.51      2.35 o
   1   4   7      114.26      108.78      2.25 o
   2   4   7        5.52        5.39      0.41 o
   3   4   7        2.85        3.32      0.54 o
   4   4   7      100.32       97.55      1.49 o
   5   4   7       56.97       54.28      1.06 o
   6   4   7       67.84       62.30      2.18 o
   7   4   7       12.66       14.64      0.76 o
   8   4   7        1.24        1.25      0.51 o
 -10   5   7       16.36       18.78      1.64 o
  -9   5   7        2.45        1.71      0.43 o
  -8   5   7       17.44       16.32      0.78 o
  -7   5   7        3.87        5.41      0.48 o
  -6   5   7       27.19       28.84      0.89 o
  -5   5   7       14.75       14.30      0.62 o
  -4   5   7       21.68       22.92      0.93 o
  -3   5   7       31.70       33.84      0.68 o
  -2   5   7      102.75      111.37      2.04 o
  -1   5   7        9.91        8.50      0.60 o
   0   5   7      163.01      156.42      4.74 o
   1   5   7       79.87       80.94      1.53 o
   2   5   7       34.86       31.20      1.32 o
   3   5   7       47.28       47.49      1.70 o
   4   5   7       22.05       25.05      1.62 o
   5   5   7       45.80       41.29      0.97 o
   6   5   7       12.17       11.34      0.70 o
   7   5   7       14.88       13.57      0.77 o
  -9   6   7       10.18       11.32      0.73 o
  -8   6   7        1.26        1.14      0.41 o
  -7   6   7        4.58        4.30      0.50 o
  -6   6   7        4.12        4.68      0.48 o
  -5   6   7       26.88       27.12      0.87 o
  -4   6   7       22.97       22.69      1.16 o
  -3   6   7       85.92       83.97      1.59 o
  -2   6   7        2.72        2.28      0.35 o
  -1   6   7       11.96       13.40      0.63 o
   0   6   7       89.78       92.67      1.70 o
   1   6   7      219.49      222.40      4.87 o
   2   6   7       20.39       20.36      1.12 o
   3   6   7       12.39       10.55      0.51 o
   4   6   7        0.81        0.62      0.27 o
   5   6   7       11.95       11.96      0.58 o
   6   6   7        6.18        6.46      0.61 o
  -8   7   7        3.21        2.72      0.50 o
  -7   7   7       22.88       24.90      1.39 o
  -6   7   7       39.81       41.50      3.27 o
  -5   7   7        0.17       -0.02      0.50 o
  -4   7   7       19.87       19.62      1.19 o
  -3   7   7       13.94       12.24      0.92 o
  -2   7   7       64.62       67.47      2.87 o
  -1   7   7       51.33       53.82      1.79 o
   0   7   7       21.11       21.89      1.18 o
   1   7   7       44.84       45.76      1.74 o
   2   7   7        7.25        7.71      0.82 o
   3   7   7        7.89        7.06      0.48 o
   4   7   7        8.77       10.12      0.57 o
  -6   8   7        5.15        4.78      0.85 o
  -5   8   7        4.93        3.47      0.71 o
  -4   8   7        4.67        4.74      0.73 o
  -3   8   7        1.82        0.62      0.56 o
   0   8   7       19.72       22.77      1.26 o
   1   8   7        5.14        5.65      0.72 o
   2   8   7        0.29        0.01      0.29 o
  -5  -8   8        9.11        9.04      1.02 o
  -4  -8   8        7.39        9.03      0.63 o
  -3  -8   8        1.50        0.59      0.87 o
  -2  -8   8        4.35        4.74      0.54 o
  -1  -8   8        0.43       -0.30      0.39 o
   0  -8   8        1.76        0.64      0.39 o
   1  -8   8        1.33        2.25      0.62 o
  -8  -7   8       13.52       14.49      0.75 o
  -7  -7   8       12.62       15.12      0.78 o
  -6  -7   8       26.75       25.96      0.96 o
  -5  -7   8       13.85       13.90      0.72 o
  -4  -7   8       18.57       19.63      0.81 o
  -3  -7   8        2.61        2.31      0.40 o
  -2  -7   8        7.93        6.73      0.53 o
  -1  -7   8       21.23       23.93      0.91 o
   0  -7   8       74.77       78.66      1.71 o
   1  -7   8        0.29       -0.26      0.53 o
   2  -7   8        8.52        7.15      0.58 o
   3  -7   8        2.08        2.45      0.68 o
   4  -7   8        4.26        4.71      0.84 o
  -9  -6   8        5.55        6.67      0.55 o
  -8  -6   8       16.36       14.47      1.07 o
  -7  -6   8       15.01       14.97      0.72 o
  -6  -6   8       16.53       15.04      0.68 o
  -5  -6   8       32.04       30.45      0.94 o
  -4  -6   8       10.20        9.78      0.57 o
  -3  -6   8        2.51        3.21      0.41 o
  -2  -6   8       51.96       52.47      1.26 o
  -1  -6   8      113.74      116.02      2.09 o
   0  -6   8        8.24        8.53      0.54 o
   1  -6   8       26.07       25.70      1.65 o
   2  -6   8       20.63       22.01      0.86 o
   3  -6   8        5.52        6.80      0.78 o
   4  -6   8       14.57       13.51      1.03 o
   5  -6   8       14.85       15.61      1.41 o
 -10  -5   8        8.55       10.01      0.60 o
  -9  -5   8        4.68        3.65      0.44 o
  -8  -5   8       26.88       29.60      0.93 o
  -7  -5   8       21.21       23.41      0.96 o
  -6  -5   8       34.84       33.22      0.93 o
  -5  -5   8        6.36        5.74      0.43 o
  -4  -5   8        0.33        0.05      0.23 o
  -3  -5   8       79.77       70.44      3.29 o
  -2  -5   8       13.44       12.67      0.59 o
  -1  -5   8      204.04      211.01      4.46 o
   0  -5   8      400.63      398.27      5.54 o
   1  -5   8       60.44       59.76      1.34 o
   2  -5   8        0.40        0.56      0.37 o
   3  -5   8       32.67       32.21      0.78 o
   4  -5   8       28.78       28.15      1.02 o
   5  -5   8       16.59       18.74      1.23 o
   6  -5   8        6.45        4.92      0.52 o
 -11  -4   8        4.53        5.63      0.69 o
 -10  -4   8        3.93        3.88      0.45 o
  -9  -4   8       20.78       21.19      0.79 o
  -8  -4   8       44.72       47.54      1.33 o
  -7  -4   8        7.74        6.89      0.58 o
  -6  -4   8        4.32        5.54      0.41 o
  -5  -4   8       10.61       10.22      1.22 o
  -4  -4   8        8.97        8.84      0.47 o
  -3  -4   8      172.20      172.29      2.65 o
  -2  -4   8      184.56      187.81      3.96 o
  -1  -4   8       98.45       96.87      1.70 o
   0  -4   8       85.88       81.86      1.53 o
   1  -4   8       59.55       58.00      0.97 o
   2  -4   8       42.08       39.07      0.80 o
   3  -4   8        3.69        3.28      0.31 o
   4  -4   8        6.77        7.66      1.22 o
   5  -4   8       75.93       72.65      2.05 o
   6  -4   8       13.05       13.77      1.45 o
   7  -4   8        7.82        6.04      0.58 o
 -11  -3   8        1.02        0.85      0.47 o
 -10  -3   8        8.59        8.53      0.75 o
  -9  -3   8        9.23        9.13      0.87 o
  -8  -3   8       80.68       77.28      1.51 o
  -7  -3   8       28.17       29.54      0.83 o
  -6  -3   8       19.66       17.32      0.80 o
  -5  -3   8       12.31       12.07      0.50 o
  -4  -3   8       19.35       17.97      1.30 o
  -3  -3   8      128.42      118.23      2.65 o
  -2  -3   8       15.20       14.05      0.81 o
  -1  -3   8      138.07      137.13      2.11 o
   0  -3   8       37.15       36.86      0.75 o
   1  -3   8      152.96      146.54      1.84 o
   2  -3   8       51.69       50.95      0.89 o
   3  -3   8        9.83       10.99      0.44 o
   4  -3   8       15.75       15.69      0.66 o
   5  -3   8       53.98       52.55      1.36 o
   6  -3   8       19.71       17.97      0.78 o
   7  -3   8        1.75        1.28      0.39 o
 -12  -2   8        2.29        3.26      0.65 o
 -11  -2   8       16.81       17.63      1.08 o
 -10  -2   8       12.71        9.73      0.80 o
  -9  -2   8       91.71       87.29      2.39 o
  -8  -2   8      113.39      116.02      1.95 o
  -7  -2   8      116.48      113.33      1.94 o
  -6  -2   8      147.19      137.52      1.74 o
  -5  -2   8       13.21       13.59      0.48 o
  -4  -2   8        8.68        8.60      0.82 o
  -3  -2   8      135.29      143.11      2.11 o
  -2  -2   8      111.77      114.26      1.77 o
  -1  -2   8        2.44        1.72      0.16 o
   0  -2   8       41.07       43.44      0.73 o
   1  -2   8        3.83        2.88      0.19 o
   2  -2   8       53.31       52.98      0.76 o
   3  -2   8        5.27        7.06      0.29 o
   4  -2   8        0.69        0.36      0.29 o
   5  -2   8       55.30       52.56      1.25 o
   6  -2   8       33.30       35.88      1.06 o
   7  -2   8        3.98        3.92      0.47 o
   8  -2   8        5.63        4.53      0.54 o
 -12  -1   8        8.88        7.68      0.84 o
 -11  -1   8        0.53        0.78      0.49 o
 -10  -1   8       20.91       22.63      1.16 o
  -9  -1   8        8.83        8.87      0.78 o
  -8  -1   8      406.87      398.50      5.33 o
  -7  -1   8        9.29       11.72      0.53 o
  -6  -1   8      122.37      126.81      1.61 o
  -5  -1   8       73.60       71.36      1.01 o
  -4  -1   8      294.84      296.40      3.22 o
  -3  -1   8       50.50       52.82      0.95 o
  -2  -1   8       32.37       29.44      0.65 o
  -1  -1   8       81.62       80.59      1.10 o
   0  -1   8      112.61      115.08      1.45 o
   1  -1   8       46.90       44.27      0.64 o
   2  -1   8      153.95      150.30      1.60 o
   3  -1   8       26.24       25.76      0.51 o
   4  -1   8       23.18       23.73      0.60 o
   5  -1   8       77.01       81.17      1.61 o
   6  -1   8       66.58       64.78      1.46 o
   7  -1   8       33.86       35.91      1.23 o
   8  -1   8       34.39       33.25      1.11 o
 -12   0   8        1.01        0.52      0.54 o
 -11   0   8        0.06       -0.32      0.44 o
 -10   0   8      123.00      122.57      3.12 o
  -9   0   8       22.74       23.48      0.81 o
  -8   0   8       48.30       49.57      1.14 o
  -7   0   8        0.01       -0.29      0.24 o
  -6   0   8       99.06       96.40      1.65 o
  -5   0   8       47.75       41.13      1.75 o
  -4   0   8      253.55      259.45      2.83 o
  -3   0   8        1.38        0.29      0.21 o
  -2   0   8     1294.12     1270.03     12.69 o
  -1   0   8      426.99      428.06      4.48 o
   0   0   8      260.38      280.44      3.05 o
   1   0   8      162.58      149.95      2.11 o
   2   0   8      345.23      332.69      3.61 o
   3   0   8        0.00       -0.23      0.15 o
   4   0   8        9.75        8.04      0.78 o
   5   0   8      116.91      119.46      2.08 o
   6   0   8        1.34        1.67      0.36 o
   7   0   8        0.60        0.93      0.57 o
   8   0   8       40.95       38.96      1.75 o
 -12   1   8        8.86        7.06      0.85 o
 -11   1   8        0.53        0.71      0.50 o
 -10   1   8       20.90       24.24      0.88 o
  -9   1   8        8.80        8.17      0.54 o
  -8   1   8      406.83      397.64      5.40 o
  -7   1   8        9.28       11.06      0.58 o
  -6   1   8      122.60      131.20      2.06 o
  -5   1   8       73.78       71.48      1.31 o
  -4   1   8      295.42      295.01      3.97 o
  -3   1   8       50.53       52.72      0.83 o
  -2   1   8       32.43       29.72      0.54 o
  -1   1   8       81.78       82.48      1.20 o
   0   1   8      112.51      114.75      1.40 o
   1   1   8       46.93       45.02      0.86 o
   2   1   8      153.75      152.30      3.33 o
   3   1   8       26.23       27.88      1.10 o
   4   1   8       23.19       22.75      0.56 o
   5   1   8       77.02       77.97      2.21 o
   6   1   8       66.68       63.84      1.99 o
   7   1   8       33.83       38.05      1.54 o
 -12   2   8        2.29        0.78      0.54 o
 -11   2   8       16.84       17.88      0.81 o
 -10   2   8       12.73        9.92      0.62 o
  -9   2   8       91.81       90.79      1.77 o
  -8   2   8      113.33      115.24      2.02 o
  -7   2   8      116.43      115.27      1.96 o
  -6   2   8      147.09      139.87      2.21 o
  -5   2   8       13.28       12.87      0.54 o
  -4   2   8        8.70        9.00      0.39 o
  -3   2   8      135.45      142.36      1.74 o
  -2   2   8      111.62      114.35      1.45 o
  -1   2   8        2.40        1.64      0.17 o
   0   2   8       40.96       42.67      0.70 o
   1   2   8        3.79        3.16      0.43 o
   2   2   8       53.21       53.78      1.63 o
   3   2   8        5.32        6.09      0.61 o
   4   2   8        0.70        0.64      0.21 o
   5   2   8       55.24       51.92      0.96 o
   6   2   8       33.32       34.52      0.99 o
   7   2   8        3.97        4.35      0.72 o
 -11   3   8        1.02        0.96      0.68 o
 -10   3   8        8.58        6.82      0.76 o
  -9   3   8        9.23        9.08      0.71 o
  -8   3   8       80.76       81.29      1.62 o
  -7   3   8       28.13       29.65      0.88 o
  -6   3   8       19.68       17.37      0.64 o
  -5   3   8       12.39       12.13      0.50 o
  -4   3   8       19.39       17.63      0.48 o
  -3   3   8      128.48      117.11      1.51 o
  -2   3   8       15.18       15.82      0.43 o
  -1   3   8      137.78      132.83      2.12 o
   0   3   8       37.11       37.00      0.90 o
   1   3   8      153.08      147.61      2.48 o
   2   3   8       51.59       50.58      1.09 o
   3   3   8        9.83       10.51      0.53 o
   4   3   8       15.73       15.42      0.53 o
   5   3   8       54.01       51.89      1.39 o
   6   3   8       19.69       19.45      0.78 o
   7   3   8        1.74        0.28      0.39 o
 -11   4   8        4.52        5.07      0.57 o
 -10   4   8        3.93        3.67      0.51 o
  -9   4   8       20.71       21.09      1.94 o
  -8   4   8       44.71       48.01      2.49 o
  -7   4   8        7.73        7.05      0.51 o
  -6   4   8        4.27        5.86      0.97 o
  -5   4   8       10.59        9.25      0.39 o
  -4   4   8        8.97        8.92      0.73 o
  -3   4   8      172.38      176.39      2.11 o
  -2   4   8      184.63      182.75      2.76 o
  -1   4   8       98.39       94.21      1.67 o
   0   4   8       86.02       81.33      1.51 o
   1   4   8       59.60       58.73      1.46 o
   2   4   8       42.03       36.95      1.43 o
   3   4   8        3.73        2.93      0.58 o
   4   4   8        6.78        8.32      0.45 o
   5   4   8       75.99       70.93      1.28 o
   6   4   8       13.02       13.59      0.72 o
   7   4   8        7.82        8.28      0.61 o
 -10   5   8        8.56        8.18      0.66 o
  -9   5   8        4.68        3.88      0.51 o
  -8   5   8       26.89       31.72      1.03 o
  -7   5   8       21.21       23.22      1.23 o
  -6   5   8       34.78       34.93      1.29 o
  -5   5   8        6.37        5.21      0.44 o
  -4   5   8        0.33        0.42      0.21 o
  -3   5   8       79.77       72.04      2.27 o
  -2   5   8       13.41       14.41      0.61 o
  -1   5   8      203.98      204.49      3.10 o
   0   5   8      400.38      411.13      5.50 o
   2   5   8        0.40        0.64      0.44 o
   3   5   8       32.63       32.20      1.46 o
   4   5   8       28.72       27.60      1.01 o
   5   5   8       16.59       17.68      0.66 o
   6   5   8        6.45        5.77      0.56 o
  -9   6   8        5.53        6.83      0.63 o
  -8   6   8       16.33       17.11      0.84 o
  -7   6   8       14.99       15.66      0.85 o
  -6   6   8       16.50       16.24      0.74 o
  -5   6   8       32.08       32.47      1.46 o
  -4   6   8       10.22        9.69      0.86 o
  -3   6   8        2.50        3.03      0.39 o
  -2   6   8       52.00       53.63      1.23 o
  -1   6   8      113.74      112.01      3.28 o
   0   6   8        8.24        8.86      0.78 o
   1   6   8       26.02       25.34      1.25 o
   2   6   8       20.68       19.62      1.17 o
   3   6   8        5.53        7.16      0.46 o
   4   6   8       14.60       14.56      0.62 o
   5   6   8       14.85       16.48      0.68 o
  -8   7   8       13.54       16.57      2.49 o
  -7   7   8       12.64       15.25      0.81 o
  -6   7   8       26.77       26.07      1.45 o
  -5   7   8       13.87       12.38      1.01 o
  -4   7   8       18.55       17.14      1.11 o
  -3   7   8        2.60        2.77      0.61 o
  -2   7   8        7.92        8.76      1.35 o
  -1   7   8       21.17       23.12      1.20 o
   0   7   8       74.77       77.10      2.37 o
   1   7   8        0.30        0.15      0.44 o
   2   7   8        8.53        8.20      0.85 o
   3   7   8        2.07        1.82      0.58 o
   4   7   8        4.26        6.53      0.50 o
  -5   8   8        9.13        8.12      0.93 o
  -4   8   8        7.40        8.22      0.92 o
  -3   8   8        1.50        0.81      0.56 o
  -1   8   8        0.44        0.34      0.47 o
   0   8   8        1.76        1.56      0.57 o
   1   8   8        1.34        1.33      0.55 o
  -4  -8   9        1.64        2.13      0.47 o
  -3  -8   9       10.11       10.76      0.97 o
  -2  -8   9        6.97        6.72      0.60 o
  -1  -8   9       19.60       20.44      0.93 o
   0  -8   9       15.39       16.08      0.83 o
  -7  -7   9        1.54        1.00      0.54 o
  -6  -7   9       47.27       48.99      1.32 o
  -5  -7   9        6.96        7.19      0.64 o
  -4  -7   9        4.08        4.80      0.51 o
  -3  -7   9        8.12        8.77      0.61 o
  -2  -7   9        1.24        0.58      0.38 o
  -1  -7   9       12.37       11.28      0.72 o
   0  -7   9        5.74        5.59      0.52 o
   1  -7   9        2.95        2.27      0.43 o
   2  -7   9        2.53        2.55      0.47 o
   3  -7   9        0.75        0.88      0.55 o
  -9  -6   9       17.36       17.60      0.78 o
  -8  -6   9        1.00        1.57      0.39 o
  -7  -6   9       47.73       52.63      1.32 o
  -6  -6   9       11.94       11.84      0.93 o
  -5  -6   9       65.09       67.64      2.51 o
  -4  -6   9        6.04        5.07      0.66 o
  -3  -6   9       36.90       39.05      1.09 o
  -2  -6   9       24.48       23.21      0.85 o
  -1  -6   9        7.52        9.34      0.60 o
   0  -6   9       56.69       61.94      1.45 o
   1  -6   9       27.47       25.09      0.91 o
   2  -6   9       11.34       10.93      0.78 o
   3  -6   9        2.69        3.15      0.65 o
   4  -6   9        5.97        5.25      0.79 o
 -10  -5   9        8.04        7.97      0.59 o
  -9  -5   9        0.56        0.62      0.33 o
  -8  -5   9       38.67       40.47      1.12 o
  -7  -5   9       12.27       12.00      0.63 o
  -6  -5   9       33.70       32.08      0.96 o
  -5  -5   9       87.87       80.67      1.62 o
  -4  -5   9        0.94        0.55      0.42 o
  -3  -5   9       10.33        9.80      0.55 o
  -2  -5   9       29.20       29.22      1.09 o
  -1  -5   9      189.82      188.20      2.98 o
   0  -5   9       89.32       89.61      1.73 o
   1  -5   9       26.70       29.82      0.95 o
   2  -5   9       28.82       26.62      0.89 o
   3  -5   9       21.96       26.61      0.92 o
   4  -5   9       16.64       17.78      1.12 o
   5  -5   9        2.12        1.49      0.57 o
 -11  -4   9        1.68        2.70      0.58 o
 -10  -4   9        0.85        1.46      0.53 o
  -9  -4   9       67.41       68.15      1.48 o
  -8  -4   9        5.02        6.05      0.47 o
  -7  -4   9       92.40       93.72      1.75 o
  -6  -4   9        1.65        1.39      0.29 o
  -5  -4   9       46.86       46.64      1.08 o
  -4  -4   9      154.49      147.34      3.33 o
  -3  -4   9       66.20       66.22      1.84 o
  -2  -4   9      161.42      152.38      2.44 o
  -1  -4   9      211.08      204.83      4.63 o
   0  -4   9      657.12      657.96      8.53 o
   1  -4   9       55.55       52.48      1.36 o
   2  -4   9       56.37       58.05      1.30 o
   3  -4   9       15.76       15.64      0.55 o
   4  -4   9       23.55       20.13      0.78 o
   5  -4   9        3.76        4.77      0.49 o
   6  -4   9        0.17        0.26      0.36 o
 -11  -3   9       19.41       18.43      1.11 o
 -10  -3   9        5.29        4.00      0.62 o
  -9  -3   9        3.40        3.54      0.57 o
  -8  -3   9        2.77        3.09      0.38 o
  -7  -3   9       21.04       21.06      0.93 o
  -6  -3   9       96.77       99.47      1.40 o
  -5  -3   9       64.21       63.54      1.89 o
  -4  -3   9       28.50       24.35      0.71 o
  -3  -3   9       10.44       12.09      0.64 o
  -2  -3   9       41.90       43.80      0.98 o
  -1  -3   9       24.93       26.62      0.76 o
   0  -3   9       61.25       58.16      1.20 o
   1  -3   9       77.46       77.46      1.48 o
   2  -3   9       61.20       59.09      1.01 o
   3  -3   9       65.97       63.06      1.09 o
   4  -3   9       29.24       27.33      0.88 o
   5  -3   9       56.81       57.45      4.97 o
   6  -3   9        0.94        0.55      0.67 o
   7  -3   9       13.57       14.62      1.42 o
 -11  -2   9        6.42        6.39      0.73 o
 -10  -2   9        9.53       10.00      0.83 o
  -9  -2   9       46.08       50.33      1.72 o
  -8  -2   9        1.40        0.95      0.46 o
  -7  -2   9      199.32      204.46      3.02 o
  -6  -2   9       21.06       23.83      0.57 o
  -5  -2   9       89.95       89.37      1.27 o
  -4  -2   9       84.59       87.42      1.71 o
  -3  -2   9       36.98       36.15      0.81 o
  -2  -2   9        6.44        4.78      0.43 o
  -1  -2   9       77.60       77.87      2.15 o
   0  -2   9      363.14      355.69      3.88 o
   1  -2   9       38.57       38.60      0.63 o
   2  -2   9       45.07       42.50      0.69 o
   3  -2   9       83.82       83.83      1.10 o
   4  -2   9       46.01       42.40      1.07 o
   5  -2   9        4.94        5.30      0.47 o
   6  -2   9       15.72       15.44      0.89 o
   7  -2   9        6.25        6.37      0.74 o
 -12  -1   9        1.24        2.02      0.59 o
 -11  -1   9        4.46        6.46      0.73 o
 -10  -1   9       76.07       75.75      2.27 o
  -9  -1   9       38.43       37.36      1.47 o
  -8  -1   9      188.54      184.37      2.82 o
  -7  -1   9       44.97       42.57      1.03 o
  -6  -1   9       60.69       62.44      1.24 o
  -5  -1   9      206.14      194.84      2.28 o
  -4  -1   9      207.29      204.24      2.85 o
  -3  -1   9       45.36       37.59      0.84 o
  -2  -1   9       31.63       29.08      0.69 o
  -1  -1   9        2.53        2.35      0.25 o
   0  -1   9       71.42       72.97      1.38 o
   1  -1   9      307.22      297.03      3.30 o
   2  -1   9       40.24       37.91      0.63 o
   3  -1   9        9.77        9.70      0.35 o
   4  -1   9        1.81        2.47      0.29 o
   5  -1   9       38.88       42.26      1.10 o
   6  -1   9       20.98       22.97      0.92 o
   7  -1   9       26.41       26.83      1.56 o
 -12   0   9        3.94        5.27      0.77 o
 -11   0   9        5.16        4.79      0.69 o
 -10   0   9       12.85       13.16      0.98 o
  -9   0   9       34.98       35.62      1.10 o
  -8   0   9       97.94       97.49      1.77 o
  -7   0   9      924.50      924.28     11.58 o
  -6   0   9       10.33        9.76      0.51 o
  -5   0   9        4.61        5.64      0.37 o
  -4   0   9       57.39       54.25      1.08 o
  -3   0   9      568.11      586.03      6.54 o
  -2   0   9        0.09        0.71      0.24 o
  -1   0   9        2.39        1.47      0.25 o
   0   0   9      203.61      192.31      2.23 o
   1   0   9        0.30        0.88      0.17 o
   2   0   9      157.23      157.51      1.93 o
   3   0   9       58.11       58.73      1.24 o
   4   0   9       33.91       30.81      0.91 o
   5   0   9       72.83       75.00      1.86 o
   6   0   9        0.58        1.36      0.49 o
   7   0   9       41.41       42.26      1.74 o
 -12   1   9        1.24        2.55      0.62 o
 -11   1   9        4.45        4.30      0.68 o
 -10   1   9       76.00       76.96      1.62 o
  -9   1   9       38.51       36.55      1.04 o
  -8   1   9      188.35      184.06      3.34 o
  -7   1   9       44.93       42.17      1.07 o
  -6   1   9       60.66       62.27      1.26 o
  -5   1   9      206.05      197.92      2.87 o
  -4   1   9      207.34      206.39      3.09 o
  -3   1   9       45.28       36.60      0.70 o
  -2   1   9       31.69       29.84      1.15 o
  -1   1   9        2.55        2.19      0.19 o
   0   1   9       71.39       72.90      1.18 o
   1   1   9      307.01      294.78      4.08 o
   2   1   9       40.10       37.21      1.34 o
   3   1   9        9.75       10.83      0.81 o
   4   1   9        1.80        2.40      0.50 o
   5   1   9       38.87       38.26      1.51 o
   6   1   9       20.96       22.04      1.18 o
 -11   2   9        6.42        6.36      0.58 o
 -10   2   9        9.54       10.99      1.56 o
  -9   2   9       46.06       49.37      1.23 o
  -8   2   9        1.42        2.32      0.38 o
  -7   2   9      199.19      203.31      4.64 o
  -6   2   9       21.08       24.57      0.75 o
  -5   2   9       89.99       90.06      1.59 o
  -4   2   9       84.69       89.48      1.26 o
  -3   2   9       36.95       36.18      0.69 o
  -2   2   9        6.44        5.16      0.39 o
  -1   2   9       77.52       75.93      1.19 o
   0   2   9      363.31      360.00      4.86 o
   1   2   9       38.66       40.17      1.42 o
   2   2   9       44.97       41.79      1.48 o
   3   2   9       83.93       88.00      2.39 o
   4   2   9       45.95       40.87      0.83 o
   5   2   9        4.96        5.69      0.37 o
   6   2   9       15.73       16.39      1.11 o
   7   2   9        6.24        6.57      0.81 o
 -11   3   9       19.39       19.74      0.88 o
 -10   3   9        5.29        5.07      0.52 o
  -9   3   9        3.38        3.25      0.45 o
  -8   3   9        2.77        3.02      0.66 o
  -7   3   9       21.15       21.94      0.79 o
  -6   3   9       96.90       97.91      1.77 o
  -5   3   9       64.42       63.59      1.03 o
  -4   3   9       28.46       24.70      0.72 o
  -3   3   9       10.39       12.24      1.19 o
  -2   3   9       41.87       44.00      1.03 o
  -1   3   9       24.95       26.65      1.31 o
   0   3   9       61.29       57.08      1.22 o
   1   3   9       77.47       78.20      2.60 o
   2   3   9       61.20       58.16      1.24 o
   3   3   9       66.05       65.35      2.06 o
   4   3   9       29.17       27.99      1.12 o
   5   3   9       56.89       56.02      1.14 o
   6   3   9        0.94        1.50      0.42 o
   7   3   9       13.61       14.39      1.15 o
 -11   4   9        1.68        2.52      1.04 o
 -10   4   9        0.84        0.97      0.40 o
  -9   4   9       67.40       68.06      1.95 o
  -8   4   9        5.03        6.13      0.52 o
  -7   4   9       92.34       94.72      1.91 o
  -6   4   9        1.66        2.37      0.35 o
  -5   4   9       46.90       45.88      1.09 o
  -4   4   9      154.54      147.18      1.89 o
  -3   4   9       66.26       67.52      1.89 o
  -2   4   9      161.36      156.17      2.47 o
  -1   4   9      210.90      208.46      3.10 o
   0   4   9      657.21      652.57      8.48 o
   1   4   9       55.49       53.39      1.20 o
   2   4   9       56.35       58.20      1.91 o
   3   4   9       15.80       17.25      1.11 o
   4   4   9       23.55       19.77      1.07 o
   5   4   9        3.79        5.15      0.41 o
   6   4   9        0.17        0.14      0.36 o
 -10   5   9        8.05        7.62      0.82 o
  -9   5   9        0.56        0.28      0.36 o
  -8   5   9       38.67       40.98      1.18 o
  -7   5   9       12.28       12.09      0.65 o
  -6   5   9       33.60       35.73      1.68 o
  -5   5   9       87.87       84.34      1.61 o
  -4   5   9        0.95        0.66      0.29 o
  -3   5   9       10.31        9.73      0.66 o
  -2   5   9       29.21       28.88      0.87 o
  -1   5   9      189.90      192.95      2.97 o
   0   5   9       89.31       87.26      1.69 o
   1   5   9       26.63       30.79      1.38 o
   2   5   9       28.79       25.62      1.31 o
   3   5   9       21.96       26.51      1.36 o
   4   5   9       16.63       17.75      1.00 o
   5   5   9        2.12        2.50      0.38 o
  -9   6   9       17.34       18.29      0.90 o
  -8   6   9        1.00        1.59      0.75 o
  -7   6   9       47.81       52.06      1.33 o
  -6   6   9       11.95       13.08      1.03 o
  -5   6   9       65.14       66.69      2.21 o
  -4   6   9        6.05        5.26      0.72 o
  -3   6   9       36.91       39.22      1.18 o
  -2   6   9       24.52       23.48      0.82 o
  -1   6   9        7.52        8.94      0.54 o
   0   6   9       56.80       63.56      2.09 o
   1   6   9       27.48       25.46      1.34 o
   2   6   9       11.36       10.75      0.96 o
   3   6   9        2.69        3.21      0.46 o
   4   6   9        5.96        6.03      0.53 o
  -7   7   9        1.54        1.41      0.67 o
  -6   7   9       47.26       52.60      2.03 o
  -5   7   9        6.99        7.70      0.85 o
  -4   7   9        4.09        5.54      0.76 o
  -3   7   9        8.11        9.31      0.89 o
  -2   7   9        1.24        1.04      0.35 o
  -1   7   9       12.38       12.91      1.00 o
   0   7   9        5.75        6.99      0.79 o
   1   7   9        2.96        1.34      0.56 o
   2   7   9        2.53        3.54      0.71 o
   3   7   9        0.76        0.17      0.45 o
  -4   8   9        1.64        0.47      0.60 o
  -3   8   9       10.11       10.65      1.00 o
  -1   8   9       19.59       23.41      1.32 o
   0   8   9       15.40       17.41      1.20 o
  -6  -7  10        0.80        0.12      0.36 o
  -5  -7  10        2.00        2.17      0.56 o
  -4  -7  10        1.00        0.83      0.57 o
  -3  -7  10        0.22        0.03      0.34 o
  -2  -7  10       26.82       29.00      1.02 o
  -1  -7  10        7.61        8.85      1.31 o
   0  -7  10       14.37       14.62      0.76 o
   1  -7  10       10.99       11.44      1.49 o
  -8  -6  10        7.61        7.92      0.68 o
  -7  -6  10       10.98       10.61      0.79 o
  -6  -6  10       19.64       20.51      0.83 o
  -5  -6  10       66.30       73.90      3.95 o
  -4  -6  10        5.03        4.89      0.48 o
  -3  -6  10        2.02        2.16      0.55 o
  -2  -6  10       11.58       12.26      0.99 o
  -1  -6  10       11.10       10.43      0.62 o
   0  -6  10       43.47       43.37      1.22 o
   1  -6  10        5.81        5.97      0.56 o
   2  -6  10       30.17       29.73      3.33 o
   3  -6  10       18.39       18.61      1.21 o
  -9  -5  10        0.83        0.60      0.35 o
  -8  -5  10       13.34       13.69      0.69 o
  -7  -5  10       37.84       35.49      1.03 o
  -6  -5  10       24.22       22.96      0.84 o
  -5  -5  10       26.66       24.14      1.16 o
  -4  -5  10       20.94       19.52      0.74 o
  -3  -5  10       14.53       13.84      0.89 o
  -2  -5  10       48.75       47.77      1.40 o
  -1  -5  10        2.78        3.24      0.42 o
   0  -5  10       13.46       12.72      0.66 o
   1  -5  10       86.74       90.24      3.08 o
   2  -5  10       36.86       37.95      1.11 o
   3  -5  10       24.42       27.44      0.96 o
   4  -5  10       13.00       17.13      1.18 o
 -10  -4  10        1.56        0.59      0.47 o
  -9  -4  10       19.75       20.41      1.18 o
  -8  -4  10       27.27       25.39      0.84 o
  -7  -4  10       33.76       34.40      0.98 o
  -6  -4  10      118.59      114.17      3.31 o
  -5  -4  10       31.79       35.15      0.96 o
  -4  -4  10       81.98       79.86      1.54 o
  -3  -4  10        7.42        9.41      0.68 o
  -2  -4  10       51.27       49.54      1.15 o
  -1  -4  10      290.94      298.48      4.23 o
   0  -4  10      155.89      156.17      2.53 o
   1  -4  10       27.82       24.96      0.84 o
   2  -4  10       23.14       20.11      0.77 o
   3  -4  10        6.69        5.87      0.49 o
   4  -4  10        6.40        4.67      0.67 o
   5  -4  10       28.87       31.04      1.55 o
 -11  -3  10        6.05        5.82      0.77 o
 -10  -3  10        2.03        4.96      0.67 o
  -9  -3  10       69.15       71.36      2.18 o
  -8  -3  10        9.74        9.61      0.79 o
  -7  -3  10       17.86       17.35      1.00 o
  -6  -3  10      105.94      103.01      1.46 o
  -5  -3  10       13.76       11.36      0.62 o
  -4  -3  10       42.27       45.07      1.24 o
  -3  -3  10       38.51       40.42      1.70 o
  -2  -3  10       96.99       93.18      1.65 o
  -1  -3  10      113.39      110.23      1.88 o
   0  -3  10      240.51      239.94      3.46 o
   1  -3  10      223.80      227.32      4.52 o
   2  -3  10        4.69        6.58      0.47 o
   3  -3  10        6.75        7.99      0.42 o
   4  -3  10        3.79        3.92      0.43 o
   5  -3  10       18.73       14.68      0.73 o
   6  -3  10        0.53        0.33      0.37 o
 -11  -2  10        4.29        3.98      0.67 o
 -10  -2  10        0.00       -0.50      0.41 o
  -9  -2  10       16.08       15.37      1.00 o
  -8  -2  10       99.93       91.54      1.71 o
  -7  -2  10       33.88       38.25      0.98 o
  -6  -2  10       35.71       34.92      1.88 o
  -5  -2  10       87.36       88.16      1.51 o
  -4  -2  10       33.52       35.86      1.69 o
  -3  -2  10       13.19       12.87      0.51 o
  -2  -2  10        8.35        8.26      0.52 o
  -1  -2  10      210.59      210.78      3.04 o
   0  -2  10      180.20      175.11      2.65 o
   1  -2  10       26.92       24.07      0.61 o
   2  -2  10      156.45      160.23      1.76 o
   3  -2  10       44.09       42.96      0.75 o
   4  -2  10       21.87       21.61      0.80 o
   5  -2  10        1.64        0.92      0.52 o
   6  -2  10        2.02        2.39      0.77 o
 -11  -1  10        4.57        4.57      0.71 o
 -10  -1  10       41.20       46.18      1.72 o
  -9  -1  10        2.65        2.92      0.39 o
  -8  -1  10       50.86       51.46      1.20 o
  -7  -1  10       21.17       18.96      0.71 o
  -6  -1  10      156.44      146.07      2.33 o
  -5  -1  10       63.72       66.19      2.24 o
  -4  -1  10       38.66       39.35      1.30 o
  -3  -1  10      134.93      128.93      1.96 o
  -2  -1  10       86.52       88.14      1.47 o
  -1  -1  10       87.19       90.26      1.27 o
   0  -1  10       80.69       76.27      1.14 o
   1  -1  10       97.86      100.66      1.41 o
   2  -1  10      130.81      120.74      1.64 o
   3  -1  10       41.99       42.31      0.87 o
   4  -1  10        2.16        1.82      0.46 o
   5  -1  10       44.07       44.25      1.19 o
   6  -1  10        0.27        0.44      0.72 o
   7  -1  10       11.39       14.01      0.81 o
 -12   0  10       10.61       11.34      1.02 o
 -11   0  10        0.03        0.09      0.43 o
 -10   0  10       54.39       54.46      1.60 o
  -9   0  10      150.40      144.31      5.00 o
  -8   0  10      266.87      271.31      6.30 o
  -7   0  10        5.09        6.14      0.47 o
  -6   0  10        0.21        0.25      0.26 o
  -5   0  10      180.82      178.05      2.69 o
  -4   0  10       80.88       73.83      1.38 o
  -3   0  10       63.20       64.97      1.25 o
  -2   0  10       70.81       74.13      1.06 o
  -1   0  10        0.10       -0.18      0.14 o
   0   0  10        0.40       -0.04      0.16 o
   1   0  10        4.68        3.57      0.27 o
   2   0  10      224.22      236.68      3.47 o
   3   0  10      140.41      134.57      2.26 o
   4   0  10       55.28       63.53      2.16 o
   5   0  10       18.18       20.97      0.83 o
   6   0  10       60.58       63.27      2.13 o
   7   0  10        0.01        0.01      0.47 o
 -11   1  10        4.58        5.68      0.54 o
 -10   1  10       41.24       46.83      1.25 o
  -9   1  10        2.66        2.38      0.41 o
  -8   1  10       50.84       52.55      1.24 o
  -7   1  10       21.25       20.04      0.92 o
  -6   1  10      156.42      144.70      2.57 o
  -5   1  10       63.66       66.74      1.32 o
  -4   1  10       38.72       41.39      1.35 o
  -3   1  10      134.86      128.63      1.80 o
  -2   1  10       86.63       88.62      1.27 o
  -1   1  10       87.22       90.97      2.03 o
   0   1  10       80.76       78.61      1.39 o
   1   1  10       98.03      100.17      1.74 o
   2   1  10      130.92      123.45      2.07 o
   3   1  10       41.98       43.70      1.59 o
   4   1  10        2.14        0.98      0.49 o
   5   1  10       44.00       44.91      1.72 o
   6   1  10        0.27        1.33      0.57 o
 -11   2  10        4.29        3.61      0.53 o
 -10   2  10        0.00       -0.50      0.33 o
  -9   2  10       16.08       16.29      0.76 o
  -8   2  10       99.92       93.08      1.86 o
  -7   2  10       34.03       37.01      1.00 o
  -6   2  10       35.75       35.29      0.95 o
  -5   2  10       87.30       84.18      1.28 o
  -4   2  10       33.50       36.94      0.84 o
  -3   2  10       13.14       14.39      0.44 o
  -2   2  10        8.39        8.04      0.35 o
  -1   2  10      210.59      211.18      3.15 o
   0   2  10      180.31      177.88      5.93 o
   1   2  10       26.87       22.21      1.11 o
   2   2  10      156.37      153.92      3.69 o
   3   2  10       44.14       47.53      1.67 o
   4   2  10       21.86       19.90      0.60 o
   5   2  10        1.65        1.49      0.55 o
   6   2  10        2.04        1.81      0.58 o
 -11   3  10        6.04        7.14      0.64 o
 -10   3  10        2.03        4.43      0.53 o
  -9   3  10       69.13       70.42      1.59 o
  -8   3  10        9.72       10.85      0.64 o
  -7   3  10       17.84       16.45      0.71 o
  -6   3  10      105.95      100.48      1.84 o
  -5   3  10       13.76       11.16      0.54 o
  -4   3  10       42.29       43.30      0.95 o
  -3   3  10       38.56       39.97      0.78 o
  -2   3  10       97.06       93.07      1.72 o
  -1   3  10      113.36      108.60      3.11 o
   0   3  10      240.43      232.16      3.48 o
   1   3  10      223.55      221.78      3.36 o
   2   3  10        4.73        6.72      0.48 o
   3   3  10        6.74        6.34      0.74 o
   4   3  10        3.79        2.83      0.33 o
   5   3  10       18.75       15.08      0.59 o
   6   3  10        0.54        0.27      0.51 o
 -10   4  10        1.56        1.65      0.46 o
  -9   4  10       19.75       19.40      0.86 o
  -8   4  10       27.29       23.84      0.89 o
  -7   4  10       33.68       36.80      1.04 o
  -6   4  10      118.76      115.54      1.65 o
  -5   4  10       31.88       34.87      0.77 o
  -4   4  10       81.91       78.32      4.63 o
  -3   4  10        7.45        8.13      0.50 o
  -2   4  10       51.28       49.95      1.18 o
  -1   4  10      290.97      291.73      5.08 o
   0   4  10      156.02      150.05      2.50 o
   1   4  10       27.83       27.25      1.20 o
   2   4  10       23.12       21.11      1.16 o
   3   4  10        6.71        4.98      0.71 o
   4   4  10        6.38        6.27      0.44 o
   5   4  10       28.84       30.84      0.84 o
  -9   5  10        0.83        0.34      0.40 o
  -8   5  10       13.35       15.22      0.79 o
  -7   5  10       37.78       35.66      1.09 o
  -6   5  10       24.28       25.08      0.88 o
  -5   5  10       26.69       23.46      0.82 o
  -4   5  10       20.97       19.28      1.54 o
  -3   5  10       14.54       15.55      2.27 o
  -2   5  10       48.68       45.12      1.14 o
  -1   5  10        2.77        2.76      0.43 o
   0   5  10       13.51       14.45      0.68 o
   1   5  10       86.71       93.74      2.67 o
   2   5  10       36.90       38.25      1.65 o
   3   5  10       24.44       28.29      1.44 o
   4   5  10       13.05       13.92      0.62 o
  -8   6  10        7.65        8.58      0.65 o
  -7   6  10       10.97       10.37      1.03 o
  -6   6  10       19.70       19.65      1.27 o
  -5   6  10       66.30       68.08      2.27 o
  -4   6  10        5.05        4.23      0.67 o
  -3   6  10        2.02        2.76      0.41 o
  -2   6  10       11.57       12.48      0.66 o
  -1   6  10       11.10       10.92      0.62 o
   0   6  10       43.43       43.90      1.72 o
   1   6  10        5.81        7.31      0.85 o
   2   6  10       30.16       29.93      1.49 o
   3   6  10       18.37       20.27      0.90 o
  -6   7  10        0.79        0.41      0.62 o
  -5   7  10        2.00        1.56      0.62 o
  -4   7  10        1.00        0.32      0.52 o
  -3   7  10        0.22       -0.71      0.47 o
  -2   7  10       26.79       28.20      0.98 o
  -1   7  10        7.61        7.95      0.83 o
   0   7  10       14.35       14.86      1.11 o
   1   7  10       10.97        9.75      0.96 o
  -5  -7  11       10.91       10.60      0.69 o
  -4  -7  11        7.87        8.77      0.65 o
  -3  -7  11        1.40        1.96      0.66 o
  -2  -7  11        5.10        4.18      0.51 o
  -1  -7  11        0.38        0.16      0.39 o
  -7  -6  11        0.22        0.20      0.69 o
  -6  -6  11       12.74       13.35      0.74 o
  -5  -6  11        0.00        0.08      0.55 o
  -4  -6  11       26.02       25.75      0.93 o
  -3  -6  11        0.51        0.10      0.33 o
  -2  -6  11       27.78       28.10      0.98 o
  -1  -6  11       20.16       20.76      2.07 o
   0  -6  11       19.96       21.99      1.21 o
   1  -6  11       17.91       18.82      0.84 o
   2  -6  11        8.64        7.66      0.67 o
  -9  -5  11        0.70        1.57      0.60 o
  -8  -5  11       24.33       24.44      1.26 o
  -7  -5  11       14.02       14.69      0.70 o
  -6  -5  11       16.53       17.78      0.75 o
  -5  -5  11       20.90       20.02      0.78 o
  -4  -5  11       34.82       36.10      1.04 o
  -3  -5  11        9.32        7.68      0.86 o
  -2  -5  11       21.40       22.54      0.85 o
  -1  -5  11       26.60       27.50      0.92 o
   0  -5  11       51.73       51.80      1.31 o
   1  -5  11        9.78        9.71      0.63 o
   2  -5  11       12.23       15.81      1.30 o
   3  -5  11       22.84       27.92      3.01 o
 -10  -4  11       24.55       29.91      1.48 o
  -9  -4  11        1.53        2.59      0.60 o
  -8  -4  11        3.40        3.39      0.60 o
  -7  -4  11        7.62        9.41      0.83 o
  -6  -4  11      162.04      148.35      2.48 o
  -5  -4  11        8.02        7.17      0.48 o
  -4  -4  11        3.20        2.32      0.35 o
  -3  -4  11       47.28       46.42      1.12 o
  -2  -4  11      149.27      150.89      3.94 o
  -1  -4  11        4.54        5.72      0.47 o
   0  -4  11       11.24       12.12      0.61 o
   1  -4  11       13.13       14.16      0.88 o
   2  -4  11        0.31       -0.28      0.30 o
   3  -4  11        6.71        6.46      1.46 o
   4  -4  11        1.53        1.06      0.54 o
 -10  -3  11       14.04       12.13      0.98 o
  -9  -3  11        3.97        4.11      0.63 o
  -8  -3  11       44.34       40.42      1.58 o
  -7  -3  11        0.90        0.39      0.31 o
  -6  -3  11       49.10       49.89      1.18 o
  -5  -3  11       64.30       57.44      1.23 o
  -4  -3  11      146.08      131.48      2.18 o
  -3  -3  11       63.38       63.36      1.30 o
  -2  -3  11       40.39       41.65      1.07 o
  -1  -3  11      254.34      259.71      3.74 o
   0  -3  11       80.28       86.87      1.64 o
   1  -3  11        7.70        8.51      0.52 o
   2  -3  11        9.95       10.33      0.58 o
   3  -3  11       26.47       25.90      0.88 o
   4  -3  11        2.54        2.54      0.59 o
   5  -3  11       21.07       23.47      0.92 o
 -11  -2  11       24.03       25.00      1.35 o
 -10  -2  11       23.48       25.64      1.33 o
  -9  -2  11       14.24       13.70      0.95 o
  -8  -2  11        4.47        4.41      0.56 o
  -7  -2  11       99.91       91.49      1.72 o
  -6  -2  11       13.14       10.12      1.24 o
  -5  -2  11       58.30       52.52      1.66 o
  -4  -2  11        7.97        6.64      0.61 o
  -3  -2  11        8.79        9.85      0.62 o
  -2  -2  11       31.23       30.72      1.50 o
  -1  -2  11       53.77       56.50      1.17 o
   0  -2  11       44.79       41.25      0.99 o
   1  -2  11      106.45      103.01      1.50 o
   2  -2  11       50.39       50.88      1.08 o
   3  -2  11        6.49        8.42      0.70 o
   4  -2  11       27.31       24.81      0.87 o
   5  -2  11        3.45        3.96      0.53 o
 -11  -1  11       26.69       33.98      1.56 o
 -10  -1  11        9.43       10.18      0.90 o
  -9  -1  11        0.54        1.18      1.00 o
  -8  -1  11       12.48       12.56      0.64 o
  -7  -1  11      108.01      101.72      1.87 o
  -6  -1  11        0.77        0.64      0.43 o
  -5  -1  11       38.22       39.76      2.02 o
  -4  -1  11      105.78      103.58      2.49 o
  -3  -1  11      133.01      121.88      2.86 o
  -2  -1  11      171.22      168.53      2.47 o
  -1  -1  11      143.19      146.68      1.88 o
   0  -1  11       96.50      102.15      1.44 o
   1  -1  11       86.98       89.19      1.32 o
   2  -1  11       44.75       43.22      1.10 o
   3  -1  11       19.31       16.84      0.73 o
   4  -1  11       47.97       47.83      1.22 o
   5  -1  11       34.55       33.80      1.51 o
   6  -1  11       15.45       17.75      1.21 o
 -11   0  11        0.46        0.83      0.55 o
 -10   0  11       28.31       28.34      0.97 o
  -9   0  11       34.15       37.25      1.36 o
  -8   0  11      121.01      119.54      2.12 o
  -7   0  11        6.51        6.20      0.47 o
  -6   0  11        8.82        6.89      0.47 o
  -5   0  11       34.27       36.34      0.94 o
  -4   0  11       16.57       11.92      0.55 o
  -3   0  11      370.78      356.51      4.84 o
  -2   0  11      128.14      132.02      2.77 o
  -1   0  11      141.31      137.32      2.20 o
   0   0  11       26.79       29.44      0.65 o
   1   0  11      102.51       93.26      3.12 o
   2   0  11      142.70      142.96      2.37 o
   3   0  11        7.81        9.45      0.64 o
   4   0  11       22.75       17.57      0.75 o
   5   0  11        0.91        0.38      0.72 o
   6   0  11        1.16        1.45      0.55 o
 -11   1  11       26.68       31.60      1.08 o
 -10   1  11        9.43        9.49      0.63 o
  -9   1  11        0.54       -0.31      0.36 o
  -8   1  11       12.50       13.64      0.69 o
  -7   1  11      108.03      104.41      1.89 o
  -6   1  11        0.77        0.66      0.28 o
  -5   1  11       38.10       38.23      1.58 o
  -4   1  11      105.66      100.37      1.45 o
  -3   1  11      132.85      127.85      1.71 o
  -2   1  11      171.19      164.09      3.48 o
  -1   1  11      143.22      142.60      3.42 o
   0   1  11       96.60       98.87      2.65 o
   1   1  11       87.01       86.73      1.62 o
   2   1  11       44.68       44.86      1.10 o
   3   1  11       19.29       16.22      0.71 o
   4   1  11       47.98       50.19      2.02 o
   5   1  11       34.58       32.77      1.04 o
   6   1  11       15.43       18.04      0.85 o
 -11   2  11       24.00       23.45      1.48 o
 -10   2  11       23.51       27.12      2.05 o
  -9   2  11       14.24       14.08      0.71 o
  -8   2  11        4.44        4.97      0.79 o
  -7   2  11      100.04       92.53      1.77 o
  -6   2  11       13.19       10.40      0.71 o
  -5   2  11       58.40       53.56      1.15 o
  -4   2  11        7.98        6.79      0.41 o
  -3   2  11        8.79        9.60      0.42 o
  -2   2  11       31.23       28.87      0.89 o
  -1   2  11       53.79       53.79      1.25 o
   0   2  11       44.78       40.75      1.09 o
   1   2  11      106.25      103.86      2.77 o
   2   2  11       50.50       50.76      1.80 o
   3   2  11        6.54        9.82      0.85 o
   4   2  11       27.37       25.25      1.36 o
   5   2  11        3.47        5.04      0.74 o
 -10   3  11       14.03       14.36      0.77 o
  -9   3  11        3.96        4.64      0.52 o
  -8   3  11       44.35       39.92      1.12 o
  -7   3  11        0.90        0.97      0.36 o
  -6   3  11       49.06       49.89      1.19 o
  -5   3  11       64.22       58.92      1.04 o
  -4   3  11      146.11      134.11      1.80 o
  -3   3  11       63.43       63.56      1.38 o
  -2   3  11       40.32       41.11      1.25 o
  -1   3  11      254.61      255.29      3.81 o
   0   3  11       80.35       82.97      1.66 o
   1   3  11        7.72        8.85      0.56 o
   2   3  11        9.90       11.19      0.61 o
   3   3  11       26.47       23.77      1.29 o
   4   3  11        2.54        2.36      0.32 o
   5   3  11       21.09       23.91      1.40 o
 -10   4  11       24.53       29.79      1.12 o
  -9   4  11        1.52        2.48      0.48 o
  -8   4  11        3.39        3.52      0.47 o
  -7   4  11        7.67        7.71      0.56 o
  -6   4  11      162.12      152.31      2.04 o
  -5   4  11        8.02        6.50      0.50 o
  -4   4  11        3.18        2.29      0.37 o
  -3   4  11       47.27       42.44      1.12 o
  -2   4  11      149.24      150.21      2.52 o
  -1   4  11        4.56        5.87      0.49 o
   0   4  11       11.22       11.68      0.63 o
   1   4  11       13.10       13.47      0.66 o
   2   4  11        0.32        0.58      0.50 o
   3   4  11        6.67        6.94      0.84 o
   4   4  11        1.55        0.73      0.39 o
  -9   5  11        0.70        0.87      0.60 o
  -8   5  11       24.40       25.14      0.94 o
  -7   5  11       14.00       15.75      0.77 o
  -6   5  11       16.60       17.12      1.12 o
  -5   5  11       20.93       20.69      1.03 o
  -4   5  11       34.79       35.33      1.22 o
  -3   5  11        9.32        7.23      0.54 o
  -2   5  11       21.38       24.01      0.85 o
  -1   5  11       26.64       26.81      0.92 o
   0   5  11       51.65       49.62      3.43 o
   1   5  11        9.80       10.18      0.91 o
   2   5  11       12.23       13.59      1.09 o
   3   5  11       22.82       24.91      1.43 o
  -7   6  11        0.22        0.69      0.55 o
  -6   6  11       12.76       12.19      1.03 o
  -5   6  11        0.00        0.18      0.52 o
  -4   6  11       26.06       26.44      2.04 o
  -3   6  11        0.51        0.83      0.34 o
  -2   6  11       27.75       31.05      1.00 o
  -1   6  11       20.18       22.91      1.25 o
   0   6  11       19.92       22.54      1.33 o
   1   6  11       17.91       18.50      1.23 o
   2   6  11        8.64        8.75      0.97 o
  -5   7  11       10.88       10.77      1.06 o
  -4   7  11        7.88        7.47      0.90 o
  -3   7  11        1.41        2.04      0.65 o
  -2   7  11        5.10        3.92      0.70 o
  -1   7  11        0.39        1.32      0.55 o
  -6  -6  12       36.50       41.77      1.22 o
  -5  -6  12        0.30        0.88      0.41 o
  -4  -6  12        3.50        3.53      0.47 o
  -3  -6  12        0.11        0.07      0.33 o
  -2  -6  12       24.68       26.49      1.12 o
  -1  -6  12        0.82        0.67      0.39 o
   0  -6  12       37.93       37.09      1.20 o
  -8  -5  12        0.15       -0.39      0.43 o
  -7  -5  12        0.05        0.22      0.48 o
  -6  -5  12        7.40        7.27      0.54 o
  -5  -5  12       38.81       38.85      2.09 o
  -4  -5  12        6.86        7.46      0.54 o
  -3  -5  12        2.67        2.72      0.42 o
  -2  -5  12       20.23       21.91      0.85 o
  -1  -5  12        3.52        4.10      0.47 o
   0  -5  12       11.13       12.78      0.71 o
   1  -5  12        1.61        1.42      0.46 o
   2  -5  12        4.69        5.75      0.55 o
  -9  -4  12        3.46        2.13      0.60 o
  -8  -4  12        2.69        2.06      0.57 o
  -7  -4  12        3.86        3.10      0.58 o
  -6  -4  12       24.40       20.29      1.12 o
  -5  -4  12        6.25        7.08      0.51 o
  -4  -4  12       14.81       17.00      0.70 o
  -3  -4  12        4.04        3.73      0.42 o
  -2  -4  12        3.26        3.19      0.40 o
  -1  -4  12       44.65       47.62      1.21 o
   0  -4  12       33.74       30.52      1.68 o
   1  -4  12        6.61        7.36      0.54 o
   2  -4  12        1.06        0.75      0.43 o
   3  -4  12        0.17       -0.10      0.62 o
 -10  -3  12       18.48       21.41      1.25 o
  -9  -3  12        1.83        2.45      0.58 o
  -8  -3  12        7.85       10.20      0.85 o
  -7  -3  12       60.75       58.86      1.36 o
  -6  -3  12       12.66       11.21      0.61 o
  -5  -3  12       11.09        9.19      0.78 o
  -3  -3  12        0.62        0.77      0.29 o
  -2  -3  12      108.59      106.98      2.65 o
  -1  -3  12       76.00       79.59      1.58 o
   0  -3  12        3.39        4.22      0.56 o
   1  -3  12       12.28       10.95      0.61 o
   2  -3  12       18.95       19.17      0.77 o
   3  -3  12        8.14       10.11      0.67 o
   4  -3  12        5.26        7.46      0.81 o
 -10  -2  12        0.67        0.50      0.52 o
  -9  -2  12        0.80        1.16      0.50 o
  -8  -2  12       23.99       23.98      0.86 o
  -7  -2  12       58.79       59.01      1.35 o
  -6  -2  12       24.48       27.18      0.88 o
  -5  -2  12        6.25        4.92      0.60 o
  -4  -2  12       31.33       28.70      1.22 o
  -3  -2  12      119.48      118.81      2.86 o
  -2  -2  12       34.06       32.43      1.77 o
  -1  -2  12       57.64       57.70      1.55 o
   0  -2  12       30.03       30.96      0.89 o
   1  -2  12       23.15       22.43      1.52 o
   2  -2  12        9.63        8.29      0.44 o
   3  -2  12        0.76       -0.11      0.46 o
   4  -2  12       55.01       57.17      2.00 o
 -11  -1  12       23.54       27.74      1.41 o
 -10  -1  12        1.95        2.73      0.60 o
  -9  -1  12       34.87       32.93      1.02 o
  -8  -1  12       40.87       40.96      1.12 o
  -7  -1  12        1.88        1.80      0.38 o
  -6  -1  12       24.94       21.55      0.75 o
  -5  -1  12       43.98       38.73      1.01 o
  -4  -1  12       74.16       69.48      1.99 o
  -3  -1  12       11.05        9.87      0.71 o
  -2  -1  12       46.30       50.78      1.59 o
  -1  -1  12      188.79      184.09      2.84 o
   0  -1  12       55.32       58.60      1.02 o
   1  -1  12       24.54       26.95      0.85 o
   2  -1  12       19.90       21.04      0.80 o
   3  -1  12       32.42       31.40      1.43 o
   4  -1  12        4.46        4.89      0.66 o
   5  -1  12        8.67       11.53      0.96 o
 -11   0  12       14.39       16.87      1.17 o
 -10   0  12        0.69        0.81      0.40 o
  -9   0  12        0.15        0.43      0.34 o
  -8   0  12      227.10      221.10      3.41 o
  -7   0  12        0.59        0.28      0.29 o
  -6   0  12       11.89       12.75      1.12 o
  -5   0  12        1.87        2.42      0.37 o
  -4   0  12      130.67      132.62      2.21 o
  -3   0  12      184.61      168.39      2.64 o
  -2   0  12      195.94      209.77      3.75 o
  -1   0  12       13.10       16.70      0.87 o
   0   0  12       57.57       57.93      1.95 o
   1   0  12       36.55       33.11      1.59 o
   2   0  12       10.88       13.26      1.96 o
   3   0  12        2.82        3.01      0.42 o
   4   0  12       14.83       16.00      0.94 o
   5   0  12       37.91       44.30      1.78 o
 -11   1  12       23.53       27.91      1.06 o
 -10   1  12        1.94        3.22      0.48 o
  -9   1  12       34.89       33.34      1.12 o
  -8   1  12       40.91       40.71      1.13 o
  -7   1  12        1.89        1.86      0.35 o
  -6   1  12       24.99       20.32      1.69 o
  -5   1  12       44.08       39.38      1.25 o
  -4   1  12       74.08       73.66      1.20 o
  -3   1  12       11.04        9.98      0.44 o
  -2   1  12       46.23       51.09      1.52 o
  -1   1  12      188.77      182.52      4.19 o
   0   1  12       55.23       58.11      1.95 o
   1   1  12       24.53       24.97      1.26 o
   2   1  12       19.95       22.16      1.20 o
   3   1  12       32.39       33.08      1.01 o
   4   1  12        4.45        5.20      0.51 o
   5   1  12        8.65       10.82      0.69 o
 -10   2  12        0.67        1.52      0.44 o
  -9   2  12        0.80        1.62      0.40 o
  -8   2  12       24.01       23.15      0.87 o
  -7   2  12       58.82       59.24      1.47 o
  -6   2  12       24.49       27.52      1.15 o
  -5   2  12        6.23        6.41      0.84 o
  -4   2  12       31.34       28.75      0.71 o
  -3   2  12      119.44      115.87      2.11 o
  -2   2  12       34.01       31.87      0.97 o
  -1   2  12       57.74       57.15      1.42 o
   0   2  12       30.02       29.25      0.94 o
   1   2  12       23.20       25.02      0.89 o
   2   2  12        9.61        8.77      0.88 o
   3   2  12        0.77        0.57      0.49 o
   4   2  12       55.05       58.59      2.12 o
 -10   3  12       18.49       19.37      0.91 o
  -9   3  12        1.82        3.08      0.48 o
  -8   3  12        7.83        8.71      1.61 o
  -7   3  12       60.72       60.69      2.13 o
  -6   3  12       12.65       11.04      0.63 o
  -5   3  12       11.04        8.98      0.87 o
  -4   3  12       45.70       42.36      1.14 o
  -3   3  12        0.63        0.65      0.33 o
  -2   3  12      108.48      105.91      2.00 o
  -1   3  12       76.00       78.82      1.91 o
   0   3  12        3.38        4.12      0.50 o
   1   3  12       12.30       12.59      0.68 o
   2   3  12       18.97       18.77      0.80 o
   3   3  12        8.20       12.14      1.01 o
   4   3  12        5.26        6.35      0.85 o
  -9   4  12        3.45        3.40      0.81 o
  -8   4  12        2.67        2.33      0.61 o
  -7   4  12        3.87        2.29      0.43 o
  -6   4  12       24.40       23.01      1.15 o
  -5   4  12        6.24        6.98      0.53 o
  -4   4  12       14.81       16.55      0.74 o
  -3   4  12        4.02        3.50      0.44 o
  -2   4  12        3.23        3.32      0.45 o
  -1   4  12       44.58       44.22      1.19 o
   0   4  12       33.71       30.19      0.98 o
   1   4  12        6.63        7.43      0.83 o
   2   4  12        1.06        0.82      0.60 o
   3   4  12        0.17        0.36      0.55 o
  -8   5  12        0.15        0.17      0.81 o
  -7   5  12        0.05       -0.29      0.50 o
  -6   5  12        7.42        5.62      0.78 o
  -5   5  12       38.84       39.85      1.14 o
  -4   5  12        6.88        6.85      0.55 o
  -3   5  12        2.68        3.28      0.45 o
  -2   5  12       20.23       22.48      0.89 o
  -1   5  12        3.53        3.54      0.53 o
   0   5  12       11.13       12.37      1.01 o
   1   5  12        1.61        1.73      0.62 o
   2   5  12        4.69        5.45      0.79 o
  -6   6  12       36.54       40.04      1.78 o
  -5   6  12        0.30        0.13      0.49 o
  -4   6  12        3.50        4.63      0.49 o
  -3   6  12        0.11       -0.03      0.34 o
  -2   6  12       24.66       27.66      1.00 o
  -1   6  12        0.82        0.35      0.51 o
   0   6  12       37.90       41.10      1.81 o
  -4  -6  13        0.42        0.62      0.38 o
  -3  -6  13       15.80       15.73      0.81 o
  -2  -6  13       12.61       15.36      1.16 o
  -7  -5  13        0.44        1.16      0.55 o
  -6  -5  13        4.99        5.72      0.75 o
  -5  -5  13       11.23       11.15      0.95 o
  -4  -5  13        6.37        7.00      0.98 o
  -3  -5  13        1.31        0.92      0.36 o
  -2  -5  13       15.82       17.93      1.11 o
  -1  -5  13        4.45        4.95      0.53 o
   0  -5  13       13.17       13.17      1.62 o
   1  -5  13        2.37        2.69      0.48 o
  -8  -4  13        2.54        1.71      0.59 o
  -7  -4  13        4.04        4.76      0.67 o
  -6  -4  13        0.29        0.37      0.47 o
  -5  -4  13        5.79        3.84      0.65 o
  -4  -4  13       12.70       13.33      1.00 o
  -3  -4  13        6.09        5.81      0.49 o
  -2  -4  13        6.55        7.13      0.55 o
  -1  -4  13        6.24        6.71      0.52 o
   0  -4  13        8.31        7.04      0.55 o
   1  -4  13        3.55        2.85      0.44 o
   2  -4  13        0.64        1.19      0.38 o
  -9  -3  13        3.54        2.35      0.60 o
  -8  -3  13        8.47        6.76      0.80 o
  -7  -3  13        7.53        7.98      0.56 o
  -6  -3  13       60.73       58.02      1.38 o
  -5  -3  13        3.22        3.21      0.58 o
  -4  -3  13       13.13       12.08      0.89 o
  -3  -3  13       51.40       53.58      1.82 o
  -2  -3  13       18.48       21.07      1.00 o
  -1  -3  13       31.66       31.04      0.96 o
   0  -3  13       53.05       56.36      1.57 o
   1  -3  13        0.05       -0.06      0.30 o
   2  -3  13       10.11        9.98      0.63 o
   3  -3  13       31.27       32.36      1.49 o
 -10  -2  13       17.88       19.12      1.23 o
  -9  -2  13       10.50       10.38      0.90 o
  -8  -2  13       13.59       14.42      0.71 o
  -7  -2  13       14.94       13.60      1.91 o
  -6  -2  13        3.69        2.37      0.39 o
  -5  -2  13       16.60       13.62      0.90 o
  -4  -2  13       55.00       48.17      1.68 o
  -3  -2  13        9.48       10.71      0.83 o
  -2  -2  13       58.70       61.83      1.89 o
  -1  -2  13        2.70        3.17      0.53 o
   0  -2  13      100.66      103.49      1.90 o
   1  -2  13        9.31        9.34      1.16 o
   2  -2  13       33.96       33.30      1.02 o
   3  -2  13        4.75        4.18      0.70 o
 -10  -1  13        3.98        3.49      0.73 o
  -9  -1  13       11.93       11.75      0.68 o
  -8  -1  13       25.87       25.90      0.91 o
  -7  -1  13        7.04        8.26      0.56 o
  -6  -1  13       12.74       12.36      0.92 o
  -5  -1  13        3.18        3.59      0.40 o
  -4  -1  13       68.74       65.83      1.95 o
  -3  -1  13       16.26       16.95      0.96 o
  -2  -1  13       35.74       33.88      1.31 o
  -1  -1  13       30.83       32.29      1.26 o
   0  -1  13       12.82       13.93      0.98 o
   1  -1  13       27.95       29.33      0.95 o
   2  -1  13       20.50       21.49      0.94 o
   3  -1  13       13.64       13.86      0.73 o
   4  -1  13       18.20       19.98      1.23 o
 -10   0  13        2.00        3.85      0.50 o
  -9   0  13       19.16       20.49      0.93 o
  -8   0  13        1.96        3.05      0.49 o
  -7   0  13        4.85        3.20      0.42 o
  -6   0  13        8.68        7.57      0.52 o
  -5   0  13       10.47        9.86      0.61 o
  -4   0  13       66.09       53.54      2.06 o
  -3   0  13       29.35       28.66      0.88 o
  -2   0  13      335.96      336.43      4.72 o
  -1   0  13       14.55       13.26      1.01 o
   0   0  13       12.92       13.18      0.98 o
   1   0  13        2.76        3.91      0.66 o
   2   0  13        0.19       -0.32      0.48 o
   3   0  13        8.11       12.62      1.16 o
   4   0  13       13.16       11.69      0.70 o
 -10   1  13        3.97        3.49      0.51 o
  -9   1  13       11.94       12.94      0.72 o
  -8   1  13       25.79       24.77      0.91 o
  -7   1  13        7.05        7.46      0.54 o
  -6   1  13       12.78       12.33      0.62 o
  -5   1  13        3.19        3.37      0.41 o
  -4   1  13       68.69       66.04      1.41 o
  -3   1  13       16.21       17.50      0.66 o
  -2   1  13       35.73       31.90      1.02 o
  -1   1  13       30.86       32.74      1.46 o
   0   1  13       12.82       13.45      1.00 o
   1   1  13       28.03       27.60      1.39 o
   2   1  13       20.59       22.78      1.28 o
   3   1  13       13.65       15.00      1.10 o
   4   1  13       18.26       22.68      1.34 o
 -10   2  13       17.87       19.44      0.91 o
  -9   2  13       10.50        9.00      0.63 o
  -8   2  13       13.56       13.36      1.14 o
  -7   2  13       15.00       13.33      0.67 o
  -6   2  13        3.68        2.22      0.68 o
  -5   2  13       16.52       15.33      0.72 o
  -4   2  13       55.04       50.48      1.28 o
  -3   2  13        9.41       10.04      0.62 o
  -2   2  13       58.72       58.00      1.57 o
  -1   2  13        2.71        3.44      0.43 o
   0   2  13      100.58      105.70      2.06 o
   1   2  13        9.29        9.39      0.62 o
   2   2  13       34.03       32.14      1.56 o
   3   2  13        4.73        5.60      0.85 o
  -9   3  13        3.54        3.20      1.04 o
  -8   3  13        8.42        7.51      0.60 o
  -7   3  13        7.51        7.83      0.57 o
  -6   3  13       60.71       58.71      1.37 o
  -5   3  13        3.21        3.80      0.44 o
  -4   3  13       13.16       12.63      0.67 o
  -3   3  13       51.36       53.70      2.96 o
  -2   3  13       18.52       20.35      1.85 o
  -1   3  13       31.61       31.82      1.04 o
   0   3  13       53.09       57.93      1.42 o
   1   3  13        0.05        0.21      0.36 o
   2   3  13       10.12       10.96      1.00 o
   3   3  13       31.32       34.63      1.67 o
  -8   4  13        2.54        1.66      0.44 o
  -7   4  13        4.03        4.62      0.77 o
  -6   4  13        0.28       -0.10      0.44 o
  -5   4  13        5.79        4.75      0.49 o
  -4   4  13       12.72       14.08      0.74 o
  -3   4  13        6.06        6.41      0.55 o
  -2   4  13        6.53        7.19      0.69 o
  -1   4  13        6.22        5.89      0.53 o
   0   4  13        8.30        8.71      0.74 o
   1   4  13        3.54        2.78      0.65 o
   2   4  13        0.63        0.74      0.60 o
  -7   5  13        0.43       -0.15      0.50 o
  -6   5  13        4.99        6.15      0.84 o
  -5   5  13       11.23       12.08      0.70 o
  -4   5  13        6.38        6.75      0.57 o
  -3   5  13        1.31        1.72      0.41 o
  -2   5  13       15.85       17.30      0.82 o
  -1   5  13        4.45        4.42      0.50 o
   0   5  13       13.21       11.75      1.03 o
   1   5  13        2.37        2.53      0.67 o
  -4   6  13        0.42        0.84      0.67 o
  -3   6  13       15.79       15.23      0.82 o
  -2   6  13       12.62       13.96      1.42 o
  -5  -5  14        3.70        2.89      0.67 o
  -4  -5  14       12.31       13.25      1.05 o
  -3  -5  14       18.63       18.13      1.20 o
  -2  -5  14        5.06        4.83      1.26 o
  -7  -4  14        1.11        0.75      0.54 o
  -6  -4  14        4.48        3.97      0.72 o
  -5  -4  14        5.06        4.51      0.71 o
  -4  -4  14        2.21        2.71      0.60 o
  -3  -4  14        4.01        3.82      0.67 o
  -2  -4  14       22.81       23.39      1.27 o
  -1  -4  14        4.25        5.06      0.52 o
   0  -4  14        9.62       10.61      0.70 o
  -8  -3  14        5.16        4.01      0.70 o
  -7  -3  14        0.73        1.48      0.40 o
  -6  -3  14       30.26       32.83      1.16 o
  -5  -3  14       10.40        9.11      0.87 o
  -4  -3  14        9.14        9.84      0.87 o
  -3  -3  14       54.31       57.27      1.94 o
  -2  -3  14        5.21        5.49      0.73 o
  -1  -3  14       30.27       30.86      1.40 o
   0  -3  14        4.73        4.39      0.88 o
   1  -3  14        0.19       -0.46      0.31 o
  -9  -2  14       18.44       17.76      1.19 o
  -8  -2  14       14.70       13.33      0.74 o
  -7  -2  14       14.30       14.95      1.60 o
  -6  -2  14       26.26       24.95      0.90 o
  -5  -2  14        4.22        3.90      0.46 o
  -4  -2  14        4.35        5.27      0.65 o
  -3  -2  14        1.70        1.36      0.50 o
  -2  -2  14       63.81       65.85      2.05 o
  -1  -2  14        9.66        8.22      0.79 o
   0  -2  14       21.05       23.34      1.19 o
   2  -2  14        8.49        9.09      0.82 o
  -9  -1  14        6.58        7.09      0.58 o
  -8  -1  14       20.64       21.30      0.86 o
  -7  -1  14        3.65        4.02      0.47 o
  -6  -1  14        4.88        4.26      0.46 o
  -5  -1  14       55.06       55.77      1.33 o
  -4  -1  14       15.88       15.26      0.71 o
  -3  -1  14        9.34       11.60      0.88 o
  -2  -1  14       31.14       32.07      1.30 o
   0  -1  14       37.16       40.97      1.72 o
   1  -1  14       28.14       28.39      1.46 o
   2  -1  14        8.39        7.31      0.90 o
  -9   0  14        0.02        0.36      0.36 o
  -8   0  14       29.09       27.99      0.98 o
  -7   0  14        1.15        2.40      0.41 o
  -6   0  14        8.13        6.76      0.53 o
  -5   0  14       37.55       39.03      1.10 o
  -4   0  14       92.10       82.28      1.67 o
  -3   0  14        0.20       -0.11      0.30 o
  -2   0  14        0.62        0.83      0.55 o
  -1   0  14       13.39       11.68      1.00 o
   0   0  14       23.39       20.37      1.23 o
   1   0  14        0.02        0.32      0.55 o
   2   0  14        0.01        0.27      0.60 o
   3   0  14        1.94        1.79      0.70 o
  -9   1  14        6.59        7.63      0.61 o
  -8   1  14       20.65       22.25      0.88 o
  -7   1  14        3.64        4.48      0.50 o
  -6   1  14        4.86        4.24      0.55 o
  -5   1  14       55.03       51.74      1.65 o
  -4   1  14       15.96       17.12      0.73 o
  -3   1  14        9.32       12.06      0.69 o
  -2   1  14       31.18       31.14      1.57 o
  -1   1  14       14.03       13.72      0.74 o
   0   1  14       37.15       41.78      1.75 o
   1   1  14       28.13       28.86      1.52 o
   2   1  14        8.39       11.04      1.00 o
  -9   2  14       18.41       18.01      0.86 o
  -8   2  14       14.65       13.96      0.76 o
  -7   2  14       14.32       14.55      1.21 o
  -6   2  14       26.22       25.42      1.75 o
  -5   2  14        4.20        2.62      0.60 o
  -4   2  14        4.34        5.19      0.55 o
  -3   2  14        1.69        1.43      0.40 o
  -2   2  14       63.83       66.30      1.57 o
  -1   2  14        9.67        8.65      0.65 o
   0   2  14       21.07       21.30      0.91 o
   1   2  14        2.46        2.55      0.62 o
   2   2  14        8.50       10.51      1.49 o
  -8   3  14        5.16        3.91      0.53 o
  -7   3  14        0.73        1.18      0.38 o
  -6   3  14       30.23       32.13      1.57 o
  -5   3  14       10.42        9.18      0.63 o
  -4   3  14        9.14        9.89      0.65 o
  -3   3  14       54.31       58.55      2.13 o
  -2   3  14        5.22        6.60      0.57 o
  -1   3  14       30.23       30.13      1.05 o
   0   3  14        4.75        5.14      0.52 o
   1   3  14        0.19       -0.05      0.41 o
  -7   4  14        1.10        1.54      0.60 o
  -6   4  14        4.48        3.68      0.70 o
  -5   4  14        5.08        4.53      0.52 o
  -4   4  14        2.21        1.78      0.43 o
  -3   4  14        4.02        3.88      0.50 o
  -2   4  14       22.84       22.24      0.92 o
  -1   4  14        4.24        6.23      0.57 o
   0   4  14        9.65       11.55      0.72 o
  -5   5  14        3.70        2.87      0.50 o
  -4   5  14       12.28       13.91      0.83 o
  -3   5  14       18.64       19.35      0.91 o
  -2   5  14        5.06        5.11      0.64 o
  -5  -4  15        3.06        3.24      0.69 o
  -4  -4  15       15.28       14.68      1.08 o
  -3  -4  15       12.43       13.69      1.09 o
  -7  -3  15        2.56        2.90      0.48 o
  -6  -3  15        8.61        8.41      1.25 o
  -5  -3  15       12.94       11.92      0.96 o
  -4  -3  15        7.89        8.04      0.83 o
  -3  -3  15        5.96        8.98      0.90 o
  -2  -3  15       15.21       16.92      1.14 o
  -1  -3  15        1.74        3.71      0.71 o
  -8  -2  15        6.04        9.28      0.65 o
  -7  -2  15        5.63        5.74      0.57 o
  -6  -2  15       17.85       20.89      0.90 o
  -5  -2  15        7.23        7.71      0.59 o
  -4  -2  15       40.38       40.41      1.59 o
  -3  -2  15       28.25       27.94      1.37 o
  -2  -2  15       31.13       36.99      1.52 o
  -1  -2  15       35.65       42.43      1.67 o
  -8  -1  15       16.68       17.85      1.12 o
  -7  -1  15        5.96        6.73      0.59 o
  -6  -1  15       12.87       13.04      0.70 o
  -5  -1  15       33.93       33.02      1.06 o
  -4  -1  15       25.05       24.40      0.91 o
  -3  -1  15       60.15       58.83      1.93 o
   1  -1  15       11.90       14.75      1.19 o
  -8   0  15        5.36        4.02      0.85 o
  -7   0  15        9.91       12.08      0.86 o
  -6   0  15        0.18       -0.40      0.33 o
  -5   0  15        9.34        8.99      0.61 o
  -4   0  15        0.98        0.72      0.35 o
  -3   0  15        2.23        1.69      0.59 o
  -2   0  15        1.60        0.74      0.57 o
  -1   0  15        1.76        2.47      0.69 o
   0   0  15       37.35       36.27      1.67 o
   1   0  15        0.08       -0.50      0.50 o
  -8   1  15       16.70       17.63      0.83 o
  -7   1  15        5.96        6.57      0.56 o
  -6   1  15       12.91       14.38      0.72 o
  -5   1  15       33.91       32.42      1.03 o
  -4   1  15       25.07       22.79      1.31 o
  -3   1  15       60.15       57.31      1.50 o
  -2   1  15        7.17        6.35      0.60 o
  -1   1  15        3.95        3.39      0.80 o
   0   1  15        7.70        8.27      0.93 o
   1   1  15       11.90       15.49      1.24 o
  -8   2  15        6.04        8.02      0.63 o
  -7   2  15        5.62        5.23      0.53 o
  -6   2  15       17.78       19.00      1.31 o
  -5   2  15        7.20        7.71      0.90 o
  -4   2  15       40.35       38.37      1.20 o
  -3   2  15       28.25       29.36      1.07 o
  -2   2  15       31.08       31.81      1.11 o
  -1   2  15       35.68       42.48      1.29 o
   0   2  15       10.78       12.57      0.76 o
  -7   3  15        2.59        1.64      0.68 o
  -6   3  15        8.63        9.39      0.94 o
  -5   3  15       12.95       11.26      0.71 o
  -4   3  15        7.89        9.24      0.66 o
  -3   3  15        5.94        8.30      0.66 o
  -2   3  15       15.20       17.17      1.86 o
  -1   3  15        1.74        3.88      0.83 o
  -5   4  15        3.06        5.48      1.23 o
  -4   4  15       15.24       14.63      2.36 o
  -3   4  15       12.46       12.97      0.79 o
  -6  -2  16        9.30        9.38      0.67 o
  -5  -2  16        2.65        1.19      0.41 o
  -4  -2  16       24.02       26.22      1.32 o
  -3  -2  16        8.20        8.88      0.88 o
  -2  -2  16       14.93       18.98      1.19 o
  -6  -1  16        9.87       11.50      0.70 o
  -5  -1  16        1.38        2.22      0.67 o
  -4  -1  16       23.79       24.41      1.18 o
  -7   0  16        0.49        0.35      0.38 o
  -6   0  16        0.64        0.71      0.41 o
  -5   0  16        7.99        8.49      0.64 o
  -4   0  16        7.01        8.92      1.00 o
  -3   0  16        4.44        6.97      0.85 o
  -2   0  16        0.74        2.22      0.69 o
  -1   0  16        2.57        3.45      0.77 o
  -6   1  16        9.85        9.93      0.96 o
  -5   1  16        1.38        0.98      0.67 o
  -4   1  16       23.81       24.65      1.41 o
  -3   1  16       15.53       17.23      3.19 o
  -2   1  16        1.04        0.26      0.43 o
  -1   1  16       23.79       26.69      1.10 o
  -6   2  16        9.30       10.09      1.04 o
  -5   2  16        2.63        1.08      0.64 o
  -4   2  16       24.02       25.54      1.02 o
  -3   2  16        8.18        8.66      0.69 o
  -2   2  16       14.95       18.40      0.90 o
 
